# Supplementary material for: Hexa-μ-acetato-1:2κ4 O,O′;1:2κ2 O:O;2:3κ4 O,O′;2:3κ2 O:O-bis­(4,4′-dimethyl-2,2′-bi­pyridine)-1κ2 N,N′;3κ2 N,N′-2-calcium-1,3-dizinc
Source: Acta Crystallogr Sect E Struct Rep Online. 2013 Nov 9;69(Pt 12):m643–4. doi: 10.1107/S1600536813030122 (PMC3884985; doi:10.1107/S1600536813030122)
Supplement: Supplementary file 1 [file e-69-0m643-sup1.cif]

##############################################################################
#                                                                            #
# This CIF contains the data in a paper accepted for publication in          #
# Acta Crystallographica Section E. It conforms to the requirements of       #
# Notes for Authors for Acta Crystallographica Section E, and has been       #
# peer reviewed under the auspices of the IUCr Commission on Journals.       #
#                                                                            #
# Full details of the Crystallographic Information File format               #
# are given in the paper "The Crystallographic Information File (CIF):       #
# a New Standard Archive File for Crystallography" by S. R. Hall, F. H.      #
# Allen and I. D. Brown [Acta Cryst. (1991), A47, 655-685].                  #
#                                                                            #
# The current version of the core CIF dictionary is obtainable from          #
# ftp://ftp.iucr.org/pub/cif_core.dic.                                       #
#                                                                            #
# Software is freely available for graphical display of the structure(s)     #
# in this CIF. For information consult the CIF software page                 #
# http://www.iucr.org/resources/cif/software.                                #
#                                                                            #
# This file may be used for bona fide research purposes within the           #
# scientific community so long as proper attribution is given to the journal # 
# article from which it was obtained.                                        #
#                                                                            #
##############################################################################
data_global
_audit_creation_method     'form.cif (version 2.0)'
_journal_data_validation_number     ?
_journal_date_recd_electronic     2013-10-16
_journal_date_accepted     2013-11-03
_journal_name_full     'Acta Crystallographica, Section E'
_journal_year     2013
_journal_volume     69
_journal_issue     12
_journal_page_first     m643
_journal_page_last     m644
_journal_paper_category     QM
_journal_paper_doi     10.1107/S1600536813030122
_journal_coeditor_code     FJ2647
_publ_contact_author_name     'Dr. Md. Alamgir Hossain'
_publ_contact_author_address
;
Department of Chemistry
1400 J. R. Lynch St.
PO Box 17910
Jackson State University
Jackson, MS 39217-0510
USA
;
_publ_contact_author_email     alamgir.hossain@jsums.edu
_publ_contact_author_fax     '601 979 3674'
_publ_contact_author_phone     '601 979 3748'
_publ_section_title
;\
Hexa-\m-acetato-1:2\k^4^<i>O</i>,<i>O</i>';1:2\k^2^<i>O</i>:<i>O</i>;2:\
3\k^4^<i>O</i>,<i>O</i>';2:3\k^2^<i>O</i>:<i>O</i>-bis(4,4'-dimethyl-2,2'-\
bipyridine)-1\k^2^<i>N</i>,<i>N</i>';3\k^2^<i>N</i>,<i>N</i>'-2-\
calcium-1,3-dizinc
;
loop_
    _publ_author_name
    _publ_author_address
    'Pramanik, Avijit'
;
Department of Chemistry and Biochemistry
Jackson State University
Jackson, MS 39217, USA
;
    'Fronczek, Frank R.'
;
Department of Chemistry
Louisiana State University
Baton Rouge, LA 70803, USA
;
    'Venkatraman, Ramaiyer'
;
Department of Chemistry and Biochemistry
Jackson State University
Jackson, MS 39217, USA
;
    'Hossain, Md. Alamgir'
;
Department of Chemistry and Biochemistry
Jackson State University
Jackson, MS 39217, USA
;
_publ_section_synopsis     .
data_I
_audit_creation_method     SHELXL-97
_database_code_depnum_ccdc_archive     'CCDC 969906'
_chemical_name_systematic
;\
Hexa-\m-acetato-1:2\k^4^<i>O</i>,<i>O</i>';1:2\k^2^<i>O</i>:<i>O</i>;\
2:3\k^4^<i>O</i>,<i>O</i>';2:3\k^2^<i>O</i>:<i>O</i>-bis(4,4'-dimethyl-2,2'-\
bipyridine)-1\k^2^<i>N</i>,<i>N</i>';3\k^2^<i>N</i>,<i>N</i>'-\
2-calcium-1,3-dizinc
;
_chemical_name_common     ?
_chemical_formula_moiety     'C36 H42 Ca N4 O12 Zn2'
_chemical_formula_sum     'C36 H42 Ca N4 O12 Zn2'
_chemical_formula_iupac     '[Ca Zn2 (C2 H3 O2)6 (C12 H12 N2)2]'
_chemical_formula_weight     893.56
_chemical_melting_point     ?
_symmetry_cell_setting     triclinic
_symmetry_space_group_name_H-M     'P -1'
_symmetry_space_group_name_Hall     '-P 1'
loop_
    _symmetry_equiv_pos_as_xyz
    'x, y, z'
    '-x, -y, -z'
_cell_length_a     8.3356(10)
_cell_length_b     8.8410(10)
_cell_length_c     13.696(2)
_cell_angle_alpha     74.103(7)
_cell_angle_beta     83.263(6)
_cell_angle_gamma     83.560(7)
_cell_volume     960.6(2)
_cell_formula_units_Z     1
_cell_measurement_reflns_used     7990
_cell_measurement_theta_min     2.5
_cell_measurement_theta_max     36.7
_cell_measurement_temperature     100.0(5)
_exptl_crystal_description     parallelepiped
_exptl_crystal_colour     colorless
_exptl_crystal_size_max     0.34
_exptl_crystal_size_mid     0.32
_exptl_crystal_size_min     0.27
_exptl_crystal_density_diffrn     1.545
_exptl_crystal_density_meas     ?
_exptl_crystal_density_method     'not measured'
_exptl_crystal_F_000     462
_exptl_absorpt_coefficient_mu     1.449
_exptl_absorpt_correction_type     multi-scan
_exptl_absorpt_process_details     '(SCALEPACK; Otwinowski & Minor, 1997)'
_exptl_absorpt_correction_T_min     0.639
_exptl_absorpt_correction_T_max     0.699
_exptl_special_details     ?
_diffrn_ambient_temperature     100.0(5)
_diffrn_radiation_type     MoK\a
_diffrn_radiation_wavelength     0.71073
_diffrn_radiation_source     'fine-focus sealed tube'
_diffrn_radiation_monochromator     graphite
_diffrn_measurement_device     'Nonius KappaCCD'
_diffrn_measurement_method     '\w and \f scans'
_diffrn_detector_area_resol_mean     ?
_diffrn_reflns_number     16096
_diffrn_reflns_av_R_equivalents     0.0251
_diffrn_reflns_av_sigmaI/netI     0.0378
_diffrn_reflns_theta_min     3.0
_diffrn_reflns_theta_max     36.7
_diffrn_reflns_theta_full     25.0
_diffrn_measured_fraction_theta_max     0.939
_diffrn_measured_fraction_theta_full     0.998
_diffrn_reflns_limit_h_min     -13
_diffrn_reflns_limit_h_max     13
_diffrn_reflns_limit_k_min     -14
_diffrn_reflns_limit_k_max     14
_diffrn_reflns_limit_l_min     -22
_diffrn_reflns_limit_l_max     22
_diffrn_standards_number     ?
_diffrn_standards_interval_count     ?
_diffrn_standards_interval_time     ?
_diffrn_standards_decay_%     ?
_refine_special_details
;
Refinement of <i>F</i>^2^ against ALL reflections. The weighted <i>R</i>-factor
<i>wR</i> and goodness of fit <i>S</i> are based on <i>F</i>^2^, conventional
<i>R</i>-factors <i>R</i> are based on <i>F</i>, with <i>F</i> set to zero for
negative <i>F</i>^2^. The threshold expression of <i>F</i>^2^ >
\s(<i>F</i>^2^) is used only for calculating <i>R</i>-factors(gt) <i>etc</i>.
and is not relevant to the choice of reflections for refinement.
<i>R</i>-factors based on <i>F</i>^2^ are statistically about twice as large
as those based on <i>F</i>, and <i>R</i>- factors based on ALL data will be
even larger.
;
_reflns_number_total     8962
_reflns_number_gt     7497
_reflns_threshold_expression     I>2\s(I)
_refine_ls_structure_factor_coef     Fsqd
_refine_ls_matrix_type     full
_refine_ls_R_factor_all     0.046
_refine_ls_R_factor_gt     0.034
_refine_ls_wR_factor_gt     0.081
_refine_ls_wR_factor_ref     0.086
_refine_ls_goodness_of_fit_ref     1.049
_refine_ls_restrained_S_all     1.049
_refine_ls_number_reflns     8962
_refine_ls_number_parameters     256
_refine_ls_number_restraints     0
_refine_ls_hydrogen_treatment     constr
_refine_ls_weighting_scheme     calc
_refine_ls_weighting_details
         'calc w=1/[\s^2^(Fo^2^)+(0.0386P)^2^+0.3887P] where P=(Fo^2^+2Fc^2^)/3'
_atom_sites_solution_hydrogens     geom
_atom_sites_solution_primary     direct
_atom_sites_solution_secondary     difmap
_refine_ls_shift/su_max     0.001
_refine_ls_shift/su_mean     0.000
_refine_diff_density_max     0.646
_refine_diff_density_min     -0.777
_refine_ls_extinction_method     'SHELXL97 (Sheldrick, 2008)'
_refine_ls_extinction_coef     0.0061(13)
_refine_ls_extinction_expression
                                  'Fc^*^=kFc[1+0.001xFc^2^\l^3^/sin(2\q)]^-1/4^'
loop_
    _atom_type_symbol
    _atom_type_description
    _atom_type_scat_dispersion_real
    _atom_type_scat_dispersion_imag
    _atom_type_scat_source
    'C' 'C' 0.0033 0.0016
                         'International Tables Vol C Tables 4.2.6.8 and 6.1.1.4'
    'H' 'H' 0.0000 0.0000
                         'International Tables Vol C Tables 4.2.6.8 and 6.1.1.4'
    'Ca' 'Ca' 0.2262 0.3064
                         'International Tables Vol C Tables 4.2.6.8 and 6.1.1.4'
    'N' 'N' 0.0061 0.0033
                         'International Tables Vol C Tables 4.2.6.8 and 6.1.1.4'
    'O' 'O' 0.0106 0.0060
                         'International Tables Vol C Tables 4.2.6.8 and 6.1.1.4'
    'Zn' 'Zn' 0.2839 1.4301
                         'International Tables Vol C Tables 4.2.6.8 and 6.1.1.4'
_computing_data_collection     'COLLECT (Nonius, 2000)'
_computing_cell_refinement     'SCALEPACK (Otwinowski & Minor, 1997)'
_computing_data_reduction     'DENZO and SCALEPACK (Otwinowski & Minor, 1997)'
_computing_structure_solution     'SIR97 (Altomare <i>et al.</i>, 1999)'
_computing_structure_refinement     'SHELXL97 (Sheldrick, 2008)'
_computing_molecular_graphics     'ORTEP-3 for Windows (Farrugia, 2012)'
_computing_publication_material     'SHELXL97 (Sheldrick, 2008)'
loop_
    _atom_site_type_symbol
    _atom_site_label
    _atom_site_fract_x
    _atom_site_fract_y
    _atom_site_fract_z
    _atom_site_U_iso_or_equiv
    _atom_site_adp_type
    _atom_site_calc_flag
    _atom_site_refinement_flags
    _atom_site_occupancy
    _atom_site_symmetry_multiplicity
    _atom_site_disorder_assembly
    _atom_site_disorder_group
    Zn Zn1 0.645512(17) 0.565205(16) 0.245482(10) 0.01344(4) Uani d . 1 1 . .
    Ca Ca1 0.5000 0.5000 0.5000 0.01472(6) Uani d S 1 2 . .
    O O1 0.42917(11) 0.57148(11) 0.33397(7) 0.01780(16) Uani d . 1 1 . .
    O O2 0.36225(13) 0.71366(13) 0.18192(8) 0.02391(19) Uani d . 1 1 . .
    O O3 0.83825(11) 0.42210(11) 0.30301(7) 0.01864(16) Uani d . 1 1 . .
    O O4 0.69345(13) 0.32456(12) 0.45013(8) 0.02265(18) Uani d . 1 1 . .
    O O5 0.71692(12) 0.76819(11) 0.26269(7) 0.01935(17) Uani d . 1 1 . .
    O O6 0.68069(13) 0.68704(12) 0.43296(7) 0.02151(18) Uani d . 1 1 . .
    N N1 0.73039(13) 0.60239(13) 0.09209(8) 0.01657(18) Uani d . 1 1 . .
    N N2 0.56062(13) 0.37004(12) 0.20333(8) 0.01583(17) Uani d . 1 1 . .
    C C1 0.81557(16) 0.72407(16) 0.04117(10) 0.0197(2) Uani d . 1 1 . .
    H H1 0.8270 0.8035 0.0740 0.024 Uiso calc R 1 1 . .
    C C2 0.88835(16) 0.73989(19) -0.05764(10) 0.0240(3) Uani d . 1 1 . .
    C C3 0.87138(17) 0.62079(19) -0.10347(10) 0.0252(3) Uani d . 1 1 . .
    H H3 0.9215 0.6255 -0.1701 0.030 Uiso calc R 1 1 . .
    C C4 0.78117(17) 0.49493(18) -0.05182(10) 0.0222(2) Uani d . 1 1 . .
    H H4 0.7676 0.4143 -0.0832 0.027 Uiso calc R 1 1 . .
    C C5 0.71088(15) 0.48875(15) 0.04678(9) 0.0172(2) Uani d . 1 1 . .
    C C6 0.61311(15) 0.35900(15) 0.10892(9) 0.0169(2) Uani d . 1 1 . .
    C C7 0.57756(16) 0.23203(17) 0.07454(11) 0.0218(2) Uani d . 1 1 . .
    H H7 0.6131 0.2261 0.0071 0.026 Uiso calc R 1 1 . .
    C C8 0.48959(17) 0.11521(16) 0.14069(12) 0.0232(3) Uani d . 1 1 . .
    H H8 0.4667 0.0273 0.1189 0.028 Uiso calc R 1 1 . .
    C C9 0.43442(15) 0.12613(15) 0.23931(11) 0.0196(2) Uani d . 1 1 . .
    C C10 0.47342(15) 0.25801(14) 0.26603(10) 0.0176(2) Uani d . 1 1 . .
    H H10 0.4362 0.2690 0.3322 0.021 Uiso calc R 1 1 . .
    C C11 0.9812(2) 0.8811(2) -0.11066(13) 0.0346(4) Uani d . 1 1 . .
    H H11A 1.0352 0.8670 -0.1755 0.052 Uiso calc R 1 1 . .
    H H11B 1.0625 0.8915 -0.0673 0.052 Uiso calc R 1 1 . .
    H H11C 0.9061 0.9765 -0.1237 0.052 Uiso calc R 1 1 . .
    C C12 0.34091(18) 0.00266(16) 0.31539(13) 0.0256(3) Uani d . 1 1 . .
    H H12A 0.3132 0.0348 0.3787 0.038 Uiso calc R 1 1 . .
    H H12B 0.4074 -0.0983 0.3295 0.038 Uiso calc R 1 1 . .
    H H12C 0.2413 -0.0090 0.2876 0.038 Uiso calc R 1 1 . .
    C C13 0.32312(15) 0.64702(15) 0.27164(10) 0.0181(2) Uani d . 1 1 . .
    C C14 0.14820(17) 0.6467(2) 0.31439(13) 0.0278(3) Uani d . 1 1 . .
    H H14A 0.0848 0.7359 0.2725 0.042 Uiso calc R 1 1 . .
    H H14B 0.1400 0.6562 0.3845 0.042 Uiso calc R 1 1 . .
    H H14C 0.1060 0.5478 0.3141 0.042 Uiso calc R 1 1 . .
    C C15 0.82225(15) 0.33229(14) 0.39256(10) 0.0172(2) Uani d . 1 1 . .
    C C16 0.97115(18) 0.22946(17) 0.43100(12) 0.0258(3) Uani d . 1 1 . .
    H H16A 1.0392 0.2906 0.4569 0.039 Uiso calc R 1 1 . .
    H H16B 1.0326 0.1928 0.3751 0.039 Uiso calc R 1 1 . .
    H H16C 0.9382 0.1383 0.4860 0.039 Uiso calc R 1 1 . .
    C C17 0.71988(15) 0.78611(14) 0.35138(10) 0.0168(2) Uani d . 1 1 . .
    C C18 0.77759(17) 0.93922(15) 0.35734(11) 0.0211(2) Uani d . 1 1 . .
    H H18A 0.7256 0.9663 0.4190 0.032 Uiso calc R 1 1 . .
    H H18B 0.7491 1.0235 0.2972 0.032 Uiso calc R 1 1 . .
    H H18C 0.8955 0.9271 0.3597 0.032 Uiso calc R 1 1 . .
loop_
    _atom_site_aniso_label
    _atom_site_aniso_U_11
    _atom_site_aniso_U_22
    _atom_site_aniso_U_33
    _atom_site_aniso_U_12
    _atom_site_aniso_U_13
    _atom_site_aniso_U_23
    Zn1 0.01502(6) 0.01454(7) 0.01144(6) -0.00042(4) -0.00181(4) -0.00464(4)
    Ca1 0.01700(14) 0.01496(13) 0.01184(13) -0.00157(10) -0.00028(10)
                                                                    -0.00328(10)
    O1 0.0157(4) 0.0207(4) 0.0197(4) 0.0005(3) -0.0035(3) -0.0098(3)
    O2 0.0267(5) 0.0276(5) 0.0201(4) -0.0007(4) -0.0052(4) -0.0103(4)
    O3 0.0182(4) 0.0205(4) 0.0170(4) 0.0008(3) -0.0045(3) -0.0043(3)
    O4 0.0236(4) 0.0183(4) 0.0232(5) -0.0002(3) 0.0002(4) -0.0024(3)
    O5 0.0234(4) 0.0193(4) 0.0172(4) -0.0026(3) -0.0031(3) -0.0072(3)
    O6 0.0267(5) 0.0201(4) 0.0180(4) -0.0057(3) -0.0054(3) -0.0026(3)
    N1 0.0152(4) 0.0210(5) 0.0138(4) 0.0009(3) -0.0031(3) -0.0053(3)
    N2 0.0169(4) 0.0158(4) 0.0168(4) 0.0015(3) -0.0045(3) -0.0076(3)
    C1 0.0180(5) 0.0246(6) 0.0152(5) -0.0017(4) -0.0014(4) -0.0032(4)
    C2 0.0177(5) 0.0345(7) 0.0161(5) 0.0009(5) -0.0013(4) -0.0017(5)
    C3 0.0210(6) 0.0391(8) 0.0132(5) 0.0048(5) -0.0015(4) -0.0058(5)
    C4 0.0209(5) 0.0320(7) 0.0149(5) 0.0056(5) -0.0042(4) -0.0104(5)
    C5 0.0159(5) 0.0235(5) 0.0137(5) 0.0044(4) -0.0050(4) -0.0080(4)
    C6 0.0154(5) 0.0209(5) 0.0166(5) 0.0041(4) -0.0061(4) -0.0091(4)
    C7 0.0212(6) 0.0259(6) 0.0234(6) 0.0042(5) -0.0075(5) -0.0152(5)
    C8 0.0211(6) 0.0225(6) 0.0322(7) 0.0032(4) -0.0095(5) -0.0166(5)
    C9 0.0166(5) 0.0166(5) 0.0281(6) 0.0024(4) -0.0072(4) -0.0097(4)
    C10 0.0171(5) 0.0166(5) 0.0211(5) 0.0007(4) -0.0039(4) -0.0081(4)
    C11 0.0299(7) 0.0446(9) 0.0227(7) -0.0096(7) 0.0040(6) 0.0022(6)
    C12 0.0218(6) 0.0177(5) 0.0392(8) -0.0020(4) -0.0039(5) -0.0102(5)
    C13 0.0159(5) 0.0188(5) 0.0241(6) -0.0008(4) -0.0039(4) -0.0129(4)
    C14 0.0143(5) 0.0355(7) 0.0371(8) -0.0019(5) -0.0008(5) -0.0160(6)
    C15 0.0204(5) 0.0133(5) 0.0189(5) 0.0013(4) -0.0063(4) -0.0053(4)
    C16 0.0263(6) 0.0225(6) 0.0279(7) 0.0090(5) -0.0108(5) -0.0066(5)
    C17 0.0168(5) 0.0155(5) 0.0195(5) 0.0000(4) -0.0049(4) -0.0063(4)
    C18 0.0259(6) 0.0165(5) 0.0234(6) -0.0039(4) -0.0062(5) -0.0067(4)
_geom_special_details
;
All e.s.d.'s (except the e.s.d. in the dihedral angle between two l.s. planes)
are estimated using the full covariance matrix. The cell e.s.d.'s are taken
into account individually in the estimation of e.s.d.'s in distances, angles
and torsion angles; correlations between e.s.d.'s in cell parameters are only
used when they are defined by crystal symmetry. An approximate (isotropic)
treatment of cell e.s.d.'s is used for estimating e.s.d.'s involving l.s.
planes.
;
loop_
    _geom_bond_atom_site_label_1
    _geom_bond_atom_site_label_2
    _geom_bond_site_symmetry_2
    _geom_bond_distance
    _geom_bond_publ_flag
    Zn1 O3 . 2.0243(10) ?
    Zn1 O5 . 2.0334(10) ?
    Zn1 O1 . 2.0556(10) ?
    Zn1 N1 . 2.0851(11) ?
    Zn1 N2 . 2.1741(10) ?
    Zn1 Ca1 . 3.4668(5) ?
    Ca1 O4 2_666 2.2876(10) ?
    Ca1 O4 . 2.2876(10) ?
    Ca1 O6 2_666 2.2910(10) ?
    Ca1 O6 . 2.2910(10) ?
    Ca1 O1 . 2.3158(10) ?
    Ca1 O1 2_666 2.3158(10) ?
    Ca1 Zn1 2_666 3.4668(5) ?
    O1 C13 . 1.2994(16) ?
    O2 C13 . 1.2313(17) ?
    O3 C15 . 1.2666(15) ?
    O4 C15 . 1.2520(17) ?
    O5 C17 . 1.2706(15) ?
    O6 C17 . 1.2509(16) ?
    N1 C1 . 1.3386(17) ?
    N1 C5 . 1.3502(16) ?
    N2 C10 . 1.3401(17) ?
    N2 C6 . 1.3415(16) ?
    C1 C2 . 1.3935(19) ?
    C1 H1 . 0.9500 ?
    C2 C3 . 1.393(2) ?
    C2 C11 . 1.507(2) ?
    C3 C4 . 1.391(2) ?
    C3 H3 . 0.9500 ?
    C4 C5 . 1.3968(18) ?
    C4 H4 . 0.9500 ?
    C5 C6 . 1.4887(19) ?
    C6 C7 . 1.4023(18) ?
    C7 C8 . 1.388(2) ?
    C7 H7 . 0.9500 ?
    C8 C9 . 1.400(2) ?
    C8 H8 . 0.9500 ?
    C9 C10 . 1.3949(17) ?
    C9 C12 . 1.504(2) ?
    C10 H10 . 0.9500 ?
    C11 H11A . 0.9800 ?
    C11 H11B . 0.9800 ?
    C11 H11C . 0.9800 ?
    C12 H12A . 0.9800 ?
    C12 H12B . 0.9800 ?
    C12 H12C . 0.9800 ?
    C13 C14 . 1.5061(19) ?
    C14 H14A . 0.9800 ?
    C14 H14B . 0.9800 ?
    C14 H14C . 0.9800 ?
    C15 C16 . 1.5106(18) ?
    C16 H16A . 0.9800 ?
    C16 H16B . 0.9800 ?
    C16 H16C . 0.9800 ?
    C17 C18 . 1.5121(17) ?
    C18 H18A . 0.9800 ?
    C18 H18B . 0.9800 ?
    C18 H18C . 0.9800 ?
loop_
    _geom_angle_atom_site_label_1
    _geom_angle_atom_site_label_2
    _geom_angle_atom_site_label_3
    _geom_angle_site_symmetry_1
    _geom_angle_site_symmetry_3
    _geom_angle
    _geom_angle_publ_flag
    O3 Zn1 O5 . . 96.76(4) ?
    O3 Zn1 O1 . . 120.20(4) ?
    O5 Zn1 O1 . . 95.68(4) ?
    O3 Zn1 N1 . . 96.90(4) ?
    O5 Zn1 N1 . . 96.21(4) ?
    O1 Zn1 N1 . . 139.18(4) ?
    O3 Zn1 N2 . . 89.55(4) ?
    O5 Zn1 N2 . . 171.01(4) ?
    O1 Zn1 N2 . . 86.60(4) ?
    N1 Zn1 N2 . . 76.62(4) ?
    O4 Ca1 O4 2_666 . 180.0 ?
    O4 Ca1 O6 2_666 2_666 86.56(4) ?
    O4 Ca1 O6 . 2_666 93.44(4) ?
    O4 Ca1 O6 2_666 . 93.44(4) ?
    O4 Ca1 O6 . . 86.56(4) ?
    O6 Ca1 O6 2_666 . 180.0 ?
    O4 Ca1 O1 2_666 . 93.28(4) ?
    O4 Ca1 O1 . . 86.72(4) ?
    O6 Ca1 O1 2_666 . 97.73(3) ?
    O6 Ca1 O1 . . 82.27(3) ?
    O4 Ca1 O1 2_666 2_666 86.72(4) ?
    O4 Ca1 O1 . 2_666 93.28(4) ?
    O6 Ca1 O1 2_666 2_666 82.27(3) ?
    O6 Ca1 O1 . 2_666 97.73(3) ?
    O1 Ca1 O1 . 2_666 179.999(17) ?
    C13 O1 Zn1 . . 105.63(8) ?
    C13 O1 Ca1 . . 146.51(8) ?
    Zn1 O1 Ca1 . . 104.79(4) ?
    C15 O3 Zn1 . . 119.31(8) ?
    C15 O4 Ca1 . . 136.47(8) ?
    C17 O5 Zn1 . . 120.05(8) ?
    C17 O6 Ca1 . . 140.65(8) ?
    C1 N1 C5 . . 119.60(11) ?
    C1 N1 Zn1 . . 122.94(9) ?
    C5 N1 Zn1 . . 117.12(9) ?
    C10 N2 C6 . . 119.69(11) ?
    C10 N2 Zn1 . . 125.10(8) ?
    C6 N2 Zn1 . . 115.00(9) ?
    N1 C1 C2 . . 123.20(13) ?
    N1 C1 H1 . . 118.4 ?
    C2 C1 H1 . . 118.4 ?
    C3 C2 C1 . . 117.19(13) ?
    C3 C2 C11 . . 122.54(13) ?
    C1 C2 C11 . . 120.27(14) ?
    C4 C3 C2 . . 120.09(12) ?
    C4 C3 H3 . . 120.0 ?
    C2 C3 H3 . . 120.0 ?
    C3 C4 C5 . . 119.08(13) ?
    C3 C4 H4 . . 120.5 ?
    C5 C4 H4 . . 120.5 ?
    N1 C5 C4 . . 120.82(13) ?
    N1 C5 C6 . . 115.76(10) ?
    C4 C5 C6 . . 123.42(12) ?
    N2 C6 C7 . . 120.96(12) ?
    N2 C6 C5 . . 114.92(10) ?
    C7 C6 C5 . . 124.11(11) ?
    C8 C7 C6 . . 118.89(12) ?
    C8 C7 H7 . . 120.6 ?
    C6 C7 H7 . . 120.6 ?
    C7 C8 C9 . . 120.39(12) ?
    C7 C8 H8 . . 119.8 ?
    C9 C8 H8 . . 119.8 ?
    C10 C9 C8 . . 116.57(13) ?
    C10 C9 C12 . . 120.25(13) ?
    C8 C9 C12 . . 123.17(12) ?
    N2 C10 C9 . . 123.49(12) ?
    N2 C10 H10 . . 118.3 ?
    C9 C10 H10 . . 118.3 ?
    C2 C11 H11A . . 109.5 ?
    C2 C11 H11B . . 109.5 ?
    H11A C11 H11B . . 109.5 ?
    C2 C11 H11C . . 109.5 ?
    H11A C11 H11C . . 109.5 ?
    H11B C11 H11C . . 109.5 ?
    C9 C12 H12A . . 109.5 ?
    C9 C12 H12B . . 109.5 ?
    H12A C12 H12B . . 109.5 ?
    C9 C12 H12C . . 109.5 ?
    H12A C12 H12C . . 109.5 ?
    H12B C12 H12C . . 109.5 ?
    O2 C13 O1 . . 122.19(12) ?
    O2 C13 C14 . . 121.36(13) ?
    O1 C13 C14 . . 116.44(12) ?
    C13 C14 H14A . . 109.5 ?
    C13 C14 H14B . . 109.5 ?
    H14A C14 H14B . . 109.5 ?
    C13 C14 H14C . . 109.5 ?
    H14A C14 H14C . . 109.5 ?
    H14B C14 H14C . . 109.5 ?
    O4 C15 O3 . . 124.57(12) ?
    O4 C15 C16 . . 118.87(12) ?
    O3 C15 C16 . . 116.56(12) ?
    C15 C16 H16A . . 109.5 ?
    C15 C16 H16B . . 109.5 ?
    H16A C16 H16B . . 109.5 ?
    C15 C16 H16C . . 109.5 ?
    H16A C16 H16C . . 109.5 ?
    H16B C16 H16C . . 109.5 ?
    O6 C17 O5 . . 125.19(11) ?
    O6 C17 C18 . . 118.20(11) ?
    O5 C17 C18 . . 116.61(11) ?
    C17 C18 H18A . . 109.5 ?
    C17 C18 H18B . . 109.5 ?
    H18A C18 H18B . . 109.5 ?
    C17 C18 H18C . . 109.5 ?
    H18A C18 H18C . . 109.5 ?
    H18B C18 H18C . . 109.5 ?
loop_
    _geom_torsion_atom_site_label_1
    _geom_torsion_atom_site_label_2
    _geom_torsion_atom_site_label_3
    _geom_torsion_atom_site_label_4
    _geom_torsion_site_symmetry_1
    _geom_torsion_site_symmetry_2
    _geom_torsion_site_symmetry_3
    _geom_torsion_site_symmetry_4
    _geom_torsion
    _geom_torsion_publ_flag
    O3 Zn1 O1 C13 . . . . -167.59(7) ?
    O5 Zn1 O1 C13 . . . . 91.19(8) ?
    N1 Zn1 O1 C13 . . . . -15.15(11) ?
    N2 Zn1 O1 C13 . . . . -80.09(8) ?
    Ca1 Zn1 O1 C13 . . . . 165.81(10) ?
    O3 Zn1 O1 Ca1 . . . . 26.60(5) ?
    O5 Zn1 O1 Ca1 . . . . -74.63(4) ?
    N1 Zn1 O1 Ca1 . . . . 179.04(5) ?
    N2 Zn1 O1 Ca1 . . . . 114.10(4) ?
    O4 Ca1 O1 C13 2_666 . . . -12.60(15) ?
    O4 Ca1 O1 C13 . . . . 167.40(15) ?
    O6 Ca1 O1 C13 2_666 . . . 74.37(15) ?
    O6 Ca1 O1 C13 . . . . -105.63(15) ?
    O4 Ca1 O1 Zn1 2_666 . . . 142.08(4) ?
    O4 Ca1 O1 Zn1 . . . . -37.92(4) ?
    O6 Ca1 O1 Zn1 2_666 . . . -130.95(4) ?
    O6 Ca1 O1 Zn1 . . . . 49.05(4) ?
    O5 Zn1 O3 C15 . . . . 103.30(9) ?
    O1 Zn1 O3 C15 . . . . 2.69(10) ?
    N1 Zn1 O3 C15 . . . . -159.58(9) ?
    N2 Zn1 O3 C15 . . . . -83.12(9) ?
    O6 Ca1 O4 C15 2_666 . . . 165.69(13) ?
    O6 Ca1 O4 C15 . . . . -14.31(13) ?
    O1 Ca1 O4 C15 . . . . 68.13(13) ?
    O1 Ca1 O4 C15 2_666 . . . -111.87(13) ?
    O3 Zn1 O5 C17 . . . . -68.30(10) ?
    O1 Zn1 O5 C17 . . . . 53.08(10) ?
    N1 Zn1 O5 C17 . . . . -166.04(10) ?
    O4 Ca1 O6 C17 2_666 . . . -89.17(14) ?
    O4 Ca1 O6 C17 . . . . 90.83(14) ?
    O1 Ca1 O6 C17 . . . . 3.67(14) ?
    O1 Ca1 O6 C17 2_666 . . . -176.33(14) ?
    O3 Zn1 N1 C1 . . . . -92.32(10) ?
    O5 Zn1 N1 C1 . . . . 5.29(10) ?
    O1 Zn1 N1 C1 . . . . 111.43(10) ?
    N2 Zn1 N1 C1 . . . . 179.79(11) ?
    O3 Zn1 N1 C5 . . . . 80.97(9) ?
    O5 Zn1 N1 C5 . . . . 178.58(9) ?
    O1 Zn1 N1 C5 . . . . -75.27(11) ?
    N2 Zn1 N1 C5 . . . . -6.91(8) ?
    O3 Zn1 N2 C10 . . . . 83.33(10) ?
    O1 Zn1 N2 C10 . . . . -36.95(10) ?
    N1 Zn1 N2 C10 . . . . -179.46(10) ?
    O3 Zn1 N2 C6 . . . . -91.33(9) ?
    O1 Zn1 N2 C6 . . . . 148.38(9) ?
    N1 Zn1 N2 C6 . . . . 5.87(8) ?
    C5 N1 C1 C2 . . . . -0.71(19) ?
    Zn1 N1 C1 C2 . . . . 172.43(10) ?
    N1 C1 C2 C3 . . . . -0.8(2) ?
    N1 C1 C2 C11 . . . . 179.41(13) ?
    C1 C2 C3 C4 . . . . 1.7(2) ?
    C11 C2 C3 C4 . . . . -178.52(14) ?
    C2 C3 C4 C5 . . . . -1.1(2) ?
    C1 N1 C5 C4 . . . . 1.28(18) ?
    Zn1 N1 C5 C4 . . . . -172.25(9) ?
    C1 N1 C5 C6 . . . . -179.45(11) ?
    Zn1 N1 C5 C6 . . . . 7.02(13) ?
    C3 C4 C5 N1 . . . . -0.37(19) ?
    C3 C4 C5 C6 . . . . -179.58(11) ?
    C10 N2 C6 C7 . . . . 0.24(17) ?
    Zn1 N2 C6 C7 . . . . 175.22(9) ?
    C10 N2 C6 C5 . . . . -179.08(10) ?
    Zn1 N2 C6 C5 . . . . -4.10(13) ?
    N1 C5 C6 N2 . . . . -1.71(15) ?
    C4 C5 C6 N2 . . . . 177.54(11) ?
    N1 C5 C6 C7 . . . . 178.99(11) ?
    C4 C5 C6 C7 . . . . -1.76(19) ?
    N2 C6 C7 C8 . . . . -1.36(18) ?
    C5 C6 C7 C8 . . . . 177.90(12) ?
    C6 C7 C8 C9 . . . . 1.38(19) ?
    C7 C8 C9 C10 . . . . -0.33(19) ?
    C7 C8 C9 C12 . . . . -178.98(12) ?
    C6 N2 C10 C9 . . . . 0.90(18) ?
    Zn1 N2 C10 C9 . . . . -173.54(9) ?
    C8 C9 C10 N2 . . . . -0.85(18) ?
    C12 C9 C10 N2 . . . . 177.85(12) ?
    Zn1 O1 C13 O2 . . . . -8.12(14) ?
    Ca1 O1 C13 O2 . . . . 146.45(12) ?
    Zn1 O1 C13 C14 . . . . 170.85(9) ?
    Ca1 O1 C13 C14 . . . . -34.6(2) ?
    Ca1 O4 C15 O3 . . . . -47.00(19) ?
    Ca1 O4 C15 C16 . . . . 132.51(12) ?
    Zn1 O3 C15 O4 . . . . -0.07(17) ?
    Zn1 O3 C15 C16 . . . . -179.59(9) ?
    Ca1 O6 C17 O5 . . . . -35.1(2) ?
    Ca1 O6 C17 C18 . . . . 145.71(11) ?
    Zn1 O5 C17 O6 . . . . -0.38(18) ?
    Zn1 O5 C17 C18 . . . . 178.85(8) ?
_iucr_refine_instructions_details
;
TITL Alamgir33
CELL 0.71073   8.3356   8.8410  13.696  74.103  83.263  83.560
ZERR    1  0.0010  0.0010  0.002  0.007  0.006  0.007
LATT  1
SFAC C  H  Ca N  O  Zn
DISP C    0.00330   0.00160
DISP H    0.00000   0.00000
DISP Ca   0.22620   0.30640
DISP N    0.00610   0.00330
DISP O    0.01060   0.00600
DISP Zn   0.28390   1.43010
UNIT    36   42    1    4   12    2
LIST 4
ACTA 50
CONF
TEMP -173
OMIT 1 0 1
BOND $H
FMAP 2
PLAN -5
L.S.  8
SIZE 0.27 0.32 0.34
WGHT    0.038600    0.388700
EXTI    0.006096
FVAR       0.77960
ZN1   6    0.645512    0.565205    0.245482    11.00000    0.01502    0.01454 =
         0.01144   -0.00464   -0.00181   -0.00042
CA1   3   10.500000   10.500000   10.500000    10.50000    0.01700    0.01496 =
         0.01184   -0.00328   -0.00028   -0.00157
O1    5    0.429165    0.571484    0.333971    11.00000    0.01567    0.02067 =
         0.01971   -0.00977   -0.00351    0.00051
O2    5    0.362246    0.713657    0.181917    11.00000    0.02674    0.02765 =
         0.02012   -0.01030   -0.00519   -0.00068
O3    5    0.838249    0.422101    0.303015    11.00000    0.01821    0.02049 =
         0.01696   -0.00428   -0.00454    0.00083
O4    5    0.693448    0.324563    0.450130    11.00000    0.02361    0.01833 =
         0.02323   -0.00241    0.00023   -0.00020
O5    5    0.716921    0.768186    0.262695    11.00000    0.02344    0.01934 =
         0.01715   -0.00719   -0.00306   -0.00258
O6    5    0.680687    0.687045    0.432959    11.00000    0.02669    0.02015 =
         0.01796   -0.00263   -0.00537   -0.00566
N1    4    0.730394    0.602393    0.092088    11.00000    0.01522    0.02096 =
         0.01384   -0.00533   -0.00310    0.00088
N2    4    0.560624    0.370036    0.203330    11.00000    0.01692    0.01581 =
         0.01679   -0.00763   -0.00448    0.00150
C1    1    0.815573    0.724072    0.041175    11.00000    0.01798    0.02465 =
         0.01516   -0.00320   -0.00141   -0.00172
AFIX  43
H1    2    0.826968    0.803512    0.074008    11.00000   -1.20000
AFIX   0
C2    1    0.888348    0.739895   -0.057642    11.00000    0.01774    0.03448 =
         0.01608   -0.00170   -0.00132    0.00092
C3    1    0.871379    0.620791   -0.103471    11.00000    0.02099    0.03909 =
         0.01323   -0.00578   -0.00153    0.00485
AFIX  43
H3    2    0.921468    0.625482   -0.170098    11.00000   -1.20000
AFIX   0
C4    1    0.781171    0.494934   -0.051819    11.00000    0.02090    0.03195 =
         0.01486   -0.01035   -0.00416    0.00563
AFIX  43
H4    2    0.767573    0.414319   -0.083177    11.00000   -1.20000
AFIX   0
C5    1    0.710876    0.488745    0.046781    11.00000    0.01592    0.02345 =
         0.01368   -0.00800   -0.00499    0.00443
C6    1    0.613113    0.358999    0.108920    11.00000    0.01541    0.02094 =
         0.01659   -0.00905   -0.00613    0.00406
C7    1    0.577561    0.232034    0.074543    11.00000    0.02122    0.02593 =
         0.02342   -0.01522   -0.00750    0.00419
AFIX  43
H7    2    0.613092    0.226074    0.007108    11.00000   -1.20000
AFIX   0
C8    1    0.489587    0.115209    0.140692    11.00000    0.02110    0.02247 =
         0.03218   -0.01660   -0.00952    0.00321
AFIX  43
H8    2    0.466666    0.027328    0.118932    11.00000   -1.20000
AFIX   0
C9    1    0.434422    0.126130    0.239311    11.00000    0.01665    0.01662 =
         0.02812   -0.00966   -0.00719    0.00241
C10   1    0.473416    0.258014    0.266034    11.00000    0.01712    0.01660 =
         0.02108   -0.00808   -0.00389    0.00067
AFIX  43
H10   2    0.436172    0.269005    0.332200    11.00000   -1.20000
AFIX   0
C11   1    0.981175    0.881072   -0.110663    11.00000    0.02989    0.04463 =
         0.02267    0.00218    0.00401   -0.00958
AFIX 137
H11A  2    1.035239    0.866984   -0.175464    11.00000   -1.50000
H11B  2    1.062530    0.891524   -0.067266    11.00000   -1.50000
H11C  2    0.906106    0.976491   -0.123730    11.00000   -1.50000
AFIX   0
C12   1    0.340914    0.002660    0.315394    11.00000    0.02180    0.01771 =
         0.03919   -0.01024   -0.00386   -0.00199
AFIX 137
H12A  2    0.313163    0.034845    0.378733    11.00000   -1.50000
H12B  2    0.407350   -0.098297    0.329454    11.00000   -1.50000
H12C  2    0.241300   -0.009020    0.287568    11.00000   -1.50000
AFIX   0
C13   1    0.323119    0.647022    0.271641    11.00000    0.01592    0.01883 =
         0.02409   -0.01286   -0.00389   -0.00078
C14   1    0.148201    0.646721    0.314392    11.00000    0.01426    0.03553 =
         0.03710   -0.01598   -0.00080   -0.00190
AFIX 137
H14A  2    0.084824    0.735930    0.272472    11.00000   -1.50000
H14B  2    0.139963    0.656249    0.384465    11.00000   -1.50000
H14C  2    0.106002    0.547788    0.314055    11.00000   -1.50000
AFIX   0
C15   1    0.822254    0.332292    0.392561    11.00000    0.02039    0.01329 =
         0.01890   -0.00526   -0.00633    0.00126
C16   1    0.971146    0.229463    0.430996    11.00000    0.02626    0.02254 =
         0.02789   -0.00663   -0.01079    0.00904
AFIX 137
H16A  2    1.039211    0.290553    0.456900    11.00000   -1.50000
H16B  2    1.032575    0.192846    0.375066    11.00000   -1.50000
H16C  2    0.938246    0.138282    0.485955    11.00000   -1.50000
AFIX   0
C17   1    0.719883    0.786105    0.351379    11.00000    0.01679    0.01548 =
         0.01955   -0.00635   -0.00485    0.00003
C18   1    0.777592    0.939221    0.357344    11.00000    0.02587    0.01648 =
         0.02335   -0.00666   -0.00624   -0.00393
AFIX 137
H18A  2    0.725598    0.966312    0.419020    11.00000   -1.50000
H18B  2    0.749074    1.023527    0.297202    11.00000   -1.50000
H18C  2    0.895505    0.927060    0.359675    11.00000   -1.50000
HKLF 4
REM  Alamgir33
REM R1 =  0.0340 for   7497 Fo > 4sig(Fo)  and  0.0462 for all   8962 data
REM    256 parameters refined using      0 restraints
END
WGHT      0.0386      0.3897
REM Highest difference peak  0.646,  deepest hole -0.777,  1-sigma level  0.085
Q1    1   0.1424  0.5967  0.3620  11.00000  0.05    0.65
Q2    1   0.3294  0.6569  0.2140  11.00000  0.05    0.62
Q3    1   0.6099  0.2861  0.1014  11.00000  0.05    0.57
Q4    1   0.4403  0.5251  0.3772  11.00000  0.05    0.54
Q5    1   0.8249  0.5587 -0.0716  11.00000  0.05    0.53
;
