# Supplementary material for: Hexa-μ-acetato-1:2κ4 O,O′;1:2κ2 O:O;2:3κ4 O,O′;2:3κ2 O:O-bis­(4,4′-dimethyl-2,2′-bi­pyridine)-1κ2 N,N′;3κ2 N,N′-2-calcium-1,3-dizinc
Source: Acta Crystallogr Sect E Struct Rep Online. 2013 Nov 9;69(Pt 12):m643–4. doi: 10.1107/S1600536813030122 (PMC3884985; doi:10.1107/S1600536813030122)
Supplement: Supplementary file 2 [file e-69-0m643-Isup2.hkl]

# 
# h,k,l, Fc-squared, Fo-squared, sigma(Fo-squared) and status flag 
# 
data_I
_shelx_title ' Alamgir33' 
_shelx_refln_list_code          4 
_shelx_F_calc_maximum      221.97 
_exptl_crystal_F_000       462.00 
_reflns_d_resolution_high  0.5950 
 
loop_ 
 _symmetry_equiv_pos_as_xyz 
 'x, y, z' 
 '-x, -y, -z' 
 
_cell_length_a     8.3356 
_cell_length_b     8.8410 
_cell_length_c    13.6960 
_cell_angle_alpha  74.103 
_cell_angle_beta   83.263 
_cell_angle_gamma  83.560 
 
_shelx_F_squared_multiplier     1.000 
 
loop_ 
 _refln_index_h 
 _refln_index_k 
 _refln_index_l 
 _refln_F_squared_calc 
 _refln_F_squared_meas 
 _refln_F_squared_sigma 
 _refln_observed_status 
   2   0   0     1268.30     1343.57     20.78 o 
   3   0   0     1497.69     1541.17     45.97 o 
   4   0   0      611.81      659.23     11.54 o 
   5   0   0      187.41      176.96      6.03 o 
   6   0   0     1705.25     1594.38     53.49 o 
   7   0   0      136.21      143.54      7.27 o 
   8   0   0       75.48       83.80      3.73 o 
   9   0   0        3.90       10.46      3.43 o 
  10   0   0       93.29       89.02      4.69 o 
  11   0   0       51.56       51.89      4.50 o 
  12   0   0        4.55        5.13     11.82 o 
  13   0   0      183.39      174.51     11.59 o 
 -13   1   0       21.60       22.85     12.32 o 
 -12   1   0       36.53       31.75      6.15 o 
 -11   1   0        4.16        6.58      4.23 o 
 -10   1   0       10.21       11.57      3.59 o 
  -9   1   0      150.19      148.08      5.70 o 
  -8   1   0      546.83      532.85     11.73 o 
  -7   1   0      186.55      181.52      5.55 o 
  -6   1   0     1396.71     1365.35     25.41 o 
  -5   1   0       61.07       66.06      6.36 o 
  -4   1   0     3881.60     3770.34     62.36 o 
  -3   1   0     1548.69     1618.93     45.10 o 
  -2   1   0     1310.62     1506.35     59.11 o 
  -1   1   0     5818.35     5855.19    145.42 o 
   1   1   0     1177.71     1188.60     17.72 o 
   2   1   0      834.36      895.01     14.23 o 
   3   1   0      191.32      208.54      7.21 o 
   4   1   0      301.18      356.08      8.93 o 
   5   1   0       25.13       20.01      1.00 o 
   6   1   0      442.08      382.44      8.43 o 
   7   1   0      375.99      350.20      8.35 o 
   8   1   0        5.86        9.10      2.56 o 
   9   1   0       36.44       43.14      3.38 o 
  10   1   0      291.33      316.92     11.18 o 
  11   1   0      122.89      122.49     12.29 o 
  12   1   0       86.47      106.04      7.47 o 
  13   1   0       87.37       91.51      7.39 o 
 -13   2   0        4.22        4.37      6.09 o 
 -12   2   0       15.15       15.97      6.06 o 
 -11   2   0        4.40        2.75      4.75 o 
 -10   2   0       24.18       23.37      5.02 o 
  -9   2   0      132.92      146.33      6.49 o 
  -8   2   0     1141.45     1132.30     21.85 o 
  -7   2   0      449.88      439.61     10.25 o 
  -6   2   0       15.08       16.85      4.01 o 
  -5   2   0      814.42      877.34     16.45 o 
  -4   2   0     2001.89     1945.70     33.14 o 
  -3   2   0        9.76       16.26      4.51 o 
  -2   2   0       98.04       59.53      3.37 o 
  -1   2   0      141.80      103.05      4.70 o 
   0   2   0       16.09       13.68      0.57 o 
   1   2   0     2864.54     2858.94     50.40 o 
   2   2   0      248.42      251.23      6.28 o 
   3   2   0       98.02      119.78      3.24 o 
   4   2   0     1194.44     1268.88     21.04 o 
   5   2   0      455.26      405.94      8.27 o 
   6   2   0     1211.84     1180.66     32.18 o 
   7   2   0     1690.49     1642.50     25.94 o 
   8   2   0       11.19        7.81      2.28 o 
   9   2   0      403.70      394.84      9.15 o 
  10   2   0      230.36      247.01      7.26 o 
  11   2   0        8.16       16.89      4.83 o 
  12   2   0      205.77      213.81      8.73 o 
  13   2   0       85.04       82.95      9.35 o 
 -13   3   0        4.05        9.71     10.56 o 
 -12   3   0       91.02       88.03      7.26 o 
 -11   3   0       57.69       63.66      6.72 o 
 -10   3   0        0.48       -0.29      4.35 o 
  -9   3   0      745.78      759.89     20.08 o 
  -8   3   0     1007.26     1014.61     39.78 o 
  -7   3   0       66.57       52.61     12.56 o 
  -6   3   0     1229.39     1228.03     21.53 o 
  -5   3   0      619.60      558.16     11.29 o 
  -4   3   0        4.51        3.81      1.60 o 
  -3   3   0      534.44      526.31     14.24 o 
  -2   3   0     6387.22     6012.38     88.77 o 
  -1   3   0      605.94      522.32      8.51 o 
   0   3   0      241.82      288.09     17.42 o 
   1   3   0       10.59        9.32      1.14 o 
   2   3   0       91.76       98.62      1.52 o 
   3   3   0       29.62       21.83      1.64 o 
   4   3   0     3360.10     3442.94     41.15 o 
   5   3   0      773.89      744.20     10.14 o 
   6   3   0     1215.43     1188.80     17.71 o 
   7   3   0      259.13      250.57      6.49 o 
   8   3   0       55.09       59.07      4.35 o 
   9   3   0      259.45      265.71      6.91 o 
  10   3   0       24.27       24.14      3.93 o 
  11   3   0       24.89       18.56      9.93 o 
  12   3   0      131.05      134.48      8.62 o 
  13   3   0      189.61      189.83     12.72 o 
 -12   4   0      130.19      119.47     13.77 o 
 -11   4   0       14.29       18.13      8.08 o 
 -10   4   0      414.12      434.53     13.26 o 
  -9   4   0      449.42      462.15     12.44 o 
  -8   4   0      318.39      333.59      7.78 o 
  -7   4   0      133.70      127.53      6.67 o 
  -6   4   0      133.44      134.08      4.64 o 
  -5   4   0      542.02      515.37     10.94 o 
  -4   4   0      183.82      186.14      4.71 o 
  -3   4   0        6.16        2.86      1.22 o 
  -2   4   0     1899.36     1855.92     24.31 o 
  -1   4   0     2060.34     1902.63     26.50 o 
   0   4   0      102.15       99.41      4.35 o 
   1   4   0      743.65      765.34     23.74 o 
   2   4   0     3308.28     3449.06     39.64 o 
   3   4   0        6.46        6.95      0.60 o 
   4   4   0     2948.21     2903.03     34.33 o 
   5   4   0     2744.98     2718.69     52.93 o 
   6   4   0      412.40      410.72     10.92 o 
   7   4   0      246.04      237.82      5.69 o 
   8   4   0       65.18       65.95      3.29 o 
   9   4   0      165.48      156.41     15.08 o 
  10   4   0        3.51        3.35      3.69 o 
  11   4   0       29.25       25.67      4.85 o 
  12   4   0       99.75      111.19      8.11 o 
  13   4   0      152.68      121.99      9.35 o 
 -12   5   0       13.14       21.23      6.53 o 
 -11   5   0       70.21       66.23      7.43 o 
 -10   5   0      654.07      684.19     17.87 o 
  -9   5   0      216.83      219.19      8.00 o 
  -8   5   0      245.16      273.40     14.40 o 
  -7   5   0      162.30      166.39      4.79 o 
  -6   5   0        4.66        7.10      2.11 o 
  -5   5   0      331.52      334.92     11.10 o 
  -4   5   0       46.52       51.02      2.29 o 
  -3   5   0      394.21      380.09      8.81 o 
  -2   5   0     1779.57     1740.03     25.70 o 
  -1   5   0     2242.24     2277.96     32.06 o 
   0   5   0       19.54       23.79      1.42 o 
   1   5   0     1929.54     1965.12     37.64 o 
   2   5   0      213.63      218.86      2.96 o 
   3   5   0      467.25      463.51      5.47 o 
   4   5   0     1787.95     1782.40     24.46 o 
   5   5   0     1528.03     1525.95     19.83 o 
   6   5   0      411.52      393.62     11.20 o 
   7   5   0       16.94       16.95      1.67 o 
   8   5   0      384.82      374.60      9.54 o 
   9   5   0       67.42       69.87     11.68 o 
  10   5   0       73.91       75.28      4.90 o 
  11   5   0      138.06      146.03      7.44 o 
  12   5   0       51.13       52.90      6.15 o 
  13   5   0        0.26       -5.10      6.60 o 
 -11   6   0       51.27       46.95      6.45 o 
 -10   6   0      119.39      117.72      7.35 o 
  -9   6   0      139.37      150.04      7.33 o 
  -8   6   0        9.39       12.70      2.77 o 
  -7   6   0       52.24       59.65      3.33 o 
  -6   6   0       73.58       83.13      3.96 o 
  -5   6   0        1.19        6.76      1.92 o 
  -4   6   0      472.93      510.73     13.11 o 
  -3   6   0     1443.88     1403.26     24.62 o 
  -2   6   0      472.68      473.05      8.26 o 
  -1   6   0       13.77       20.37      1.67 o 
   0   6   0      569.43      573.55      7.73 o 
   1   6   0      177.40      168.30      2.80 o 
   2   6   0      511.76      487.28     11.31 o 
   3   6   0      120.27      110.15      3.10 o 
   4   6   0      331.49      348.40      5.76 o 
   5   6   0      889.57      877.63     12.02 o 
   6   6   0      292.63      275.75      8.94 o 
   7   6   0      254.95      251.09      5.84 o 
   8   6   0      338.40      340.30      8.83 o 
   9   6   0        2.65        7.60      3.12 o 
  10   6   0      326.72      334.72     12.21 o 
  11   6   0      390.42      381.82     14.54 o 
  12   6   0       64.71       49.96     13.23 o 
 -11   7   0       47.27       45.35      9.86 o 
 -10   7   0      148.86      140.19     10.25 o 
  -9   7   0      149.96      157.60     20.73 o 
  -8   7   0        5.08        2.34      3.94 o 
  -7   7   0      271.40      290.53     17.73 o 
  -6   7   0      697.91      732.93     14.00 o 
  -5   7   0       15.20       14.93      4.93 o 
  -4   7   0      994.09     1017.81     27.40 o 
  -3   7   0     1011.46      991.93     19.79 o 
  -2   7   0      197.87      178.93     10.57 o 
  -1   7   0      338.74      334.61      5.64 o 
   0   7   0      205.13      228.67      6.56 o 
   1   7   0       44.87       50.68      1.90 o 
   2   7   0       52.69       51.20      3.26 o 
   3   7   0      381.10      340.65      7.19 o 
   4   7   0     1381.41     1377.49     26.81 o 
   5   7   0      457.22      467.08     29.84 o 
   6   7   0        1.60        3.43      1.81 o 
   7   7   0      269.58      271.01      8.87 o 
   8   7   0       72.41       68.92      3.86 o 
   9   7   0       94.85       93.55      5.46 o 
  10   7   0      505.90      537.57     25.58 o 
  11   7   0      412.60      435.22     27.31 o 
  12   7   0        2.59       -1.99     12.37 o 
 -10   8   0      192.39      178.34     18.15 o 
  -9   8   0       33.06       28.03     22.03 o 
  -8   8   0        3.13        4.22      5.09 o 
  -7   8   0      260.93      291.70     10.96 o 
  -6   8   0       51.60       52.87     10.57 o 
  -5   8   0      166.44      168.45      4.82 o 
  -4   8   0      613.07      630.00     24.76 o 
  -3   8   0      567.51      578.27     10.63 o 
  -2   8   0      449.96      426.43     28.03 o 
  -1   8   0      154.74      147.82     11.84 o 
   0   8   0       12.33       11.14      7.00 o 
   1   8   0       55.08       56.85      5.82 o 
   2   8   0      594.22      538.32     16.30 o 
   3   8   0     1010.32      916.38     16.49 o 
   4   8   0      823.05      827.19     33.74 o 
   5   8   0       55.53       64.95      3.60 o 
   6   8   0      121.28      130.30     10.18 o 
   7   8   0       83.55       92.62      5.93 o 
   8   8   0       13.15       21.69      6.70 o 
   9   8   0       41.44       48.87     10.94 o 
  10   8   0      121.85       95.81     15.07 o 
  11   8   0       63.23       71.46     14.32 o 
  -9   9   0        0.23        4.26     11.65 o 
  -8   9   0        2.81        7.54      7.54 o 
  -7   9   0        1.76        6.23      4.40 o 
  -6   9   0        2.32       -1.82      3.25 o 
  -5   9   0      134.72      131.71      5.70 o 
  -4   9   0      690.72      696.86     16.04 o 
  -3   9   0      698.49      707.07     15.15 o 
  -2   9   0       74.55       69.48      3.90 o 
  -1   9   0      383.49      367.77     19.23 o 
   0   9   0      451.52      451.40     22.11 o 
   1   9   0        3.38        5.29      1.26 o 
   2   9   0      467.70      451.90     11.39 o 
   3   9   0      777.18      748.03     14.15 o 
   4   9   0       74.93       76.79      3.84 o 
   5   9   0       28.60       24.01      3.09 o 
   6   9   0      318.33      323.81     11.70 o 
   7   9   0        1.30        0.80      6.07 o 
   8   9   0       68.11       96.05     13.58 o 
   9   9   0       73.99       71.02      9.51 o 
  10   9   0       94.32       68.88     13.41 o 
  -8  10   0       48.81       52.52     11.16 o 
  -7  10   0        0.81        7.40      6.86 o 
  -6  10   0       13.63       14.15      5.59 o 
  -5  10   0      265.63      314.12     11.88 o 
  -4  10   0      702.76      729.24     16.78 o 
  -3  10   0       16.99       19.14      3.47 o 
  -2  10   0      489.06      503.64     21.12 o 
  -1  10   0      104.66      108.22      4.48 o 
   0  10   0       28.21       24.97      2.65 o 
   1  10   0       79.92       81.67      5.00 o 
   2  10   0      699.84      726.58     16.75 o 
   3  10   0      122.92      120.03      5.10 o 
   4  10   0        2.28       -0.21      2.80 o 
   5  10   0        1.61        4.57      4.06 o 
   6  10   0       19.47       12.16      5.09 o 
   7  10   0        9.96       10.21      4.95 o 
   8  10   0       85.28       78.80      9.79 o 
   9  10   0      239.14      287.64     23.50 o 
  10  10   0       90.64       95.04     13.00 o 
  -7  11   0        9.44        0.69      5.35 o 
  -6  11   0       84.82       83.35     12.54 o 
  -5  11   0      202.24      209.94     10.17 o 
  -4  11   0      456.97      468.94     17.24 o 
  -3  11   0        0.14        3.54      3.62 o 
  -2  11   0      186.00      173.38      6.29 o 
  -1  11   0       20.59       21.51      3.57 o 
   0  11   0       65.25       72.75      9.08 o 
   1  11   0       42.55       32.83      6.00 o 
   2  11   0      143.15      142.99      7.74 o 
   3  11   0       56.90       61.60      6.33 o 
   4  11   0       53.55       55.84      7.06 o 
   5  11   0       11.38       21.53     10.14 o 
   6  11   0      121.96      113.56      7.14 o 
   7  11   0       49.87       60.69      6.28 o 
   8  11   0      164.60      182.12     17.31 o 
  -6  12   0      237.89      221.30     13.35 o 
  -5  12   0      137.47      119.22      9.35 o 
  -4  12   0       27.46       21.14      5.47 o 
  -3  12   0       15.36       19.46     10.18 o 
  -2  12   0       76.15       76.87     11.98 o 
  -1  12   0        0.81       -0.98      4.73 o 
   0  12   0       76.07       76.79      6.24 o 
   1  12   0       43.89       54.59      6.19 o 
   2  12   0       39.32       37.40      5.38 o 
   3  12   0       91.80       88.89      9.68 o 
   4  12   0       10.79        3.73     11.11 o 
   5  12   0       24.13       19.33      6.79 o 
   6  12   0        0.43        0.47      6.10 o 
   7  12   0       64.48       81.78     15.55 o 
  -3  13   0       51.99       38.70     10.70 o 
  -2  13   0        1.46        8.41      8.56 o 
  -1  13   0        0.73        5.45      7.90 o 
   0  13   0      134.65      138.36     10.05 o 
   1  13   0      256.37      290.26     14.87 o 
   2  13   0       70.11       86.73     10.51 o 
   3  13   0        8.19       -1.81     10.88 o 
   4  13   0       34.76       25.54      9.20 o 
   5  13   0       48.50       56.10      7.94 o 
   6  13   0        6.23       -0.16     12.98 o 
  -5 -13   1      142.28      140.19     16.09 o 
  -4 -13   1        2.99       -3.53      6.98 o 
  -3 -13   1       12.96       14.51      8.41 o 
  -2 -13   1        5.02        5.94      9.38 o 
  -1 -13   1       79.11      100.62     13.38 o 
   0 -13   1      121.89       66.15     14.40 o 
   1 -13   1       49.63       56.70     10.63 o 
   2 -13   1        0.42        4.59     11.65 o 
  -7 -12   1       71.27       71.68     10.86 o 
  -6 -12   1      255.19      269.96     14.13 o 
  -5 -12   1       18.93       16.73      7.56 o 
  -4 -12   1      153.46      157.72      9.77 o 
  -3 -12   1       39.68       39.47      5.96 o 
  -2 -12   1       28.72       15.61      9.72 o 
  -1 -12   1       26.97       27.51      5.89 o 
   0 -12   1      253.88      248.33     11.44 o 
   1 -12   1      245.89      241.76     19.16 o 
   2 -12   1        7.61        8.56      7.73 o 
   3 -12   1       38.97       44.33     12.80 o 
   4 -12   1       74.17       68.09     21.85 o 
   5 -12   1       41.53       31.74      6.44 o 
   6 -12   1      145.03       94.33      8.18 o 
  -8 -11   1       46.68       45.53     10.04 o 
  -7 -11   1       56.90       64.46     16.78 o 
  -6 -11   1       35.67       53.00      5.87 o 
  -5 -11   1       27.83       28.46      8.24 o 
  -4 -11   1        2.66       -3.42      4.88 o 
  -3 -11   1       11.50        2.98      6.68 o 
  -2 -11   1       10.01       -1.62      6.48 o 
  -1 -11   1       16.60       10.65     10.37 o 
   0 -11   1      615.34      661.08     20.06 o 
   1 -11   1      507.64      557.42     17.56 o 
   2 -11   1        1.73        5.15      5.18 o 
   3 -11   1      204.06      204.20      8.09 o 
   4 -11   1      194.51      205.34     17.33 o 
   5 -11   1        5.05        6.39      6.18 o 
   6 -11   1      248.02      262.26     38.50 o 
   7 -11   1      212.86      201.38     13.13 o 
  -9 -10   1       10.19        6.38      8.69 o 
  -8 -10   1      204.98      232.26     19.16 o 
  -7 -10   1       40.03       33.99      6.42 o 
  -6 -10   1        9.66       -1.27      6.99 o 
  -5 -10   1        2.60       -1.88      6.40 o 
  -4 -10   1      153.29      150.57      9.31 o 
  -3 -10   1       83.25       77.90     12.04 o 
  -2 -10   1      163.21      171.01      6.45 o 
  -1 -10   1      587.48      582.73     17.30 o 
   0 -10   1      193.26      209.40      6.44 o 
   1 -10   1      194.24      188.20      5.92 o 
   2 -10   1       14.78       14.88      3.43 o 
   3 -10   1      263.99      276.81      8.27 o 
   4 -10   1       55.99       52.48     10.89 o 
   5 -10   1      299.82      320.52     12.23 o 
   6 -10   1      171.12      175.07      9.84 o 
   7 -10   1      162.98      175.66     24.73 o 
   8 -10   1        0.28        0.82      7.27 o 
 -10  -9   1        6.27       10.86      8.54 o 
  -9  -9   1       35.89       54.22     11.52 o 
  -8  -9   1      338.83      324.93     18.50 o 
  -7  -9   1      262.32      253.87     24.87 o 
  -6  -9   1       39.93       30.08      7.09 o 
  -5  -9   1      414.93      422.72     13.99 o 
  -4  -9   1      217.58      205.26      6.18 o 
  -3  -9   1        4.58        4.95      6.48 o 
  -2  -9   1      915.24      919.78     20.02 o 
  -1  -9   1     1438.59     1385.08     36.57 o 
   0  -9   1      105.66      103.80      9.71 o 
   1  -9   1      107.91      100.60      4.12 o 
   2  -9   1      170.13      179.20     13.86 o 
   3  -9   1       17.00       16.44      3.13 o 
   4  -9   1      160.14      174.56      6.06 o 
   5  -9   1      262.49      277.71      8.28 o 
   6  -9   1       71.10       71.29      5.79 o 
   7  -9   1      123.83      121.09      7.77 o 
   8  -9   1        3.30       -2.29     10.83 o 
   9  -9   1      180.43      164.24     16.44 o 
 -11  -8   1       34.44       35.57      9.33 o 
 -10  -8   1        5.44       -4.59      7.86 o 
  -9  -8   1      374.72      426.16     20.66 o 
  -8  -8   1      739.00      818.26     33.78 o 
  -7  -8   1      731.77      794.32     24.93 o 
  -6  -8   1       96.04       91.64      5.80 o 
  -5  -8   1      972.52      962.90     27.74 o 
  -4  -8   1      154.02      148.84      4.76 o 
  -3  -8   1       83.90       77.17      4.56 o 
  -2  -8   1     1057.18     1076.85     52.21 o 
  -1  -8   1      890.37      826.69     47.96 o 
   0  -8   1      140.48      152.52     10.30 o 
   1  -8   1      134.31      142.36      9.94 o 
   2  -8   1       14.17       15.82      2.57 o 
   3  -8   1       54.16       49.94      2.88 o 
   4  -8   1      175.43      164.28      4.76 o 
   5  -8   1      433.48      455.94     12.05 o 
   6  -8   1      335.16      365.08     24.22 o 
   7  -8   1        1.35        2.46      3.44 o 
   8  -8   1      108.52       79.84     10.58 o 
   9  -8   1      142.93      120.42     16.02 o 
  10  -8   1        2.56       22.41     12.50 o 
 -12  -7   1        2.03       -9.90      9.90 o 
 -11  -7   1       73.37      102.69     14.83 o 
 -10  -7   1      147.85      167.21     14.60 o 
  -9  -7   1      463.61      437.41     13.96 o 
  -8  -7   1      233.07      241.76      9.18 o 
  -7  -7   1       58.93       61.13      2.98 o 
  -6  -7   1      105.75      111.29      3.53 o 
  -5  -7   1      635.36      621.17     11.53 o 
  -4  -7   1       69.30       60.31      2.72 o 
  -3  -7   1      153.08      145.62      3.09 o 
  -2  -7   1       33.01       31.87      1.65 o 
  -1  -7   1       16.56       14.39      1.12 o 
   0  -7   1       81.59       78.03      2.01 o 
   1  -7   1      262.85      253.99      6.93 o 
   2  -7   1      234.26      244.21      6.81 o 
   3  -7   1        7.35        8.64      2.55 o 
   4  -7   1      565.78      593.64     10.82 o 
   5  -7   1     1641.42     1721.71     41.01 o 
   6  -7   1      396.59      429.12      9.02 o 
   7  -7   1        9.59       12.34      3.53 o 
   8  -7   1       68.68       69.93      4.45 o 
   9  -7   1       13.38        7.59      5.68 o 
  10  -7   1        7.87       -2.41      6.11 o 
  11  -7   1       59.97       39.34     10.46 o 
 -12  -6   1        5.77       -4.11     12.64 o 
 -11  -6   1        2.47        3.46      4.97 o 
 -10  -6   1      275.91      263.38     10.83 o 
  -9  -6   1      376.50      379.33     12.99 o 
  -8  -6   1       26.52       24.21      2.87 o 
  -7  -6   1      100.63      102.74      4.91 o 
  -6  -6   1      106.54       88.50      2.89 o 
  -5  -6   1       23.11       21.26      1.33 o 
  -4  -6   1      514.72      513.72      7.19 o 
  -3  -6   1      613.94      607.27     13.29 o 
  -2  -6   1      337.10      321.35      4.75 o 
  -1  -6   1      652.53      625.69      8.91 o 
   0  -6   1       19.62       16.44      1.07 o 
   1  -6   1     1290.21     1285.87     23.44 o 
   2  -6   1      394.92      396.17      7.68 o 
   3  -6   1      489.67      481.53      8.74 o 
   4  -6   1     1162.14     1174.27     17.73 o 
   5  -6   1     1927.53     1919.47     26.76 o 
   6  -6   1      372.45      368.01      7.08 o 
   7  -6   1      157.04      155.75      4.38 o 
   8  -6   1      101.69      113.67      4.90 o 
   9  -6   1        7.21        3.09      4.13 o 
  10  -6   1       99.39      108.74     13.86 o 
  11  -6   1      216.17      220.08     16.63 o 
 -13  -5   1       92.56       59.44      7.52 o 
 -12  -5   1        6.40       -1.81      4.94 o 
 -11  -5   1      242.14      256.34     11.50 o 
 -10  -5   1      382.65      389.89     13.17 o 
  -9  -5   1      402.72      417.03     11.30 o 
  -8  -5   1        0.02        0.49      2.07 o 
  -7  -5   1      223.24      209.90      6.19 o 
  -6  -5   1       64.86       64.80      3.42 o 
  -5  -5   1      328.63      308.14      7.21 o 
  -4  -5   1      469.42      496.92      6.88 o 
  -3  -5   1     2890.57     2844.61     38.08 o 
  -2  -5   1      984.67      889.26     16.07 o 
  -1  -5   1        0.50        1.52      1.14 o 
   0  -5   1     1615.53     1617.33     19.62 o 
   1  -5   1      836.88      899.58     12.94 o 
   2  -5   1       30.08       33.17      1.48 o 
   3  -5   1      324.46      280.19      4.95 o 
   4  -5   1      491.07      473.46      8.18 o 
   5  -5   1      781.11      759.81     15.58 o 
   6  -5   1      115.21      107.35      3.70 o 
   7  -5   1      121.67      123.83      4.10 o 
   8  -5   1       29.58       29.43      3.13 o 
   9  -5   1        8.41       15.99      6.50 o 
  10  -5   1       26.25       31.63      5.35 o 
  11  -5   1      276.24      306.60     12.04 o 
  12  -5   1      229.96      198.56     13.02 o 
 -13  -4   1       34.59       26.98      5.73 o 
 -12  -4   1       18.31       25.80      6.91 o 
 -11  -4   1      170.76      180.05      8.95 o 
 -10  -4   1      187.02      201.82      7.15 o 
  -9  -4   1      373.04      358.06      9.57 o 
  -8  -4   1      356.76      323.81      7.49 o 
  -7  -4   1      193.20      188.22      7.03 o 
  -6  -4   1      188.70      197.92      4.34 o 
  -5  -4   1       18.03       22.57      1.14 o 
  -4  -4   1     1777.71     1846.46     22.65 o 
  -3  -4   1     2456.88     2454.69     27.23 o 
  -2  -4   1     2210.88     2247.13     46.29 o 
  -1  -4   1      555.93      516.65      6.19 o 
   0  -4   1      871.59      927.33     10.56 o 
   1  -4   1      684.90      680.69     10.14 o 
   2  -4   1      223.38      220.42      4.77 o 
   3  -4   1      425.87      379.48     10.78 o 
   4  -4   1     1022.00      905.30     24.40 o 
   5  -4   1      241.84      243.14     12.00 o 
   6  -4   1      176.58      177.88      4.62 o 
   7  -4   1       55.12       59.23      5.44 o 
   8  -4   1       52.99       52.88      3.26 o 
   9  -4   1        5.38        8.69      4.04 o 
  10  -4   1       73.01       66.53      5.47 o 
  11  -4   1      334.94      369.79     20.23 o 
  12  -4   1       19.21       19.41      7.62 o 
 -13  -3   1        0.34       -0.49      6.45 o 
 -12  -3   1        6.26       12.62      5.38 o 
 -11  -3   1       20.22       14.38      4.03 o 
 -10  -3   1      172.21      182.06     14.86 o 
  -9  -3   1      173.85      168.28      5.06 o 
  -8  -3   1       51.22       64.82      3.22 o 
  -7  -3   1      428.73      424.28      9.49 o 
  -6  -3   1        5.19        4.85      1.16 o 
  -5  -3   1     1331.69     1305.53     22.75 o 
  -4  -3   1     2667.12     2744.16     31.84 o 
  -3  -3   1     3216.60     3221.03     34.14 o 
  -2  -3   1     1947.31     2032.14     26.66 o 
  -1  -3   1     1023.66     1114.08     34.72 o 
   0  -3   1     1661.66     1741.58     68.02 o 
   1  -3   1       74.01      101.92      1.55 o 
   2  -3   1      812.14      715.92     21.77 o 
   3  -3   1     2239.72     2068.15     32.66 o 
   4  -3   1        6.28        5.19      1.57 o 
   5  -3   1      324.40      353.40      6.98 o 
   6  -3   1      662.50      681.96     20.82 o 
   7  -3   1      318.42      357.87     15.80 o 
   8  -3   1      217.51      229.64      6.03 o 
   9  -3   1      839.60      878.62     19.69 o 
  10  -3   1      219.09      230.34      8.04 o 
  11  -3   1       49.82       52.27      6.34 o 
  12  -3   1        0.15       -5.53      5.53 o 
  13  -3   1        6.01        0.33     12.59 o 
 -13  -2   1        0.42       -1.81      6.43 o 
 -12  -2   1       23.60       29.30      6.25 o 
 -11  -2   1       69.08       69.07      8.76 o 
 -10  -2   1      113.68      118.29      5.11 o 
  -9  -2   1      112.12      112.06      9.32 o 
  -8  -2   1      550.06      575.32     25.83 o 
  -7  -2   1       89.09      105.01      3.41 o 
  -6  -2   1      182.64      175.88      3.96 o 
  -5  -2   1      640.46      556.31      8.28 o 
  -4  -2   1      360.97      299.69      6.86 o 
  -3  -2   1     2463.88     2498.41     50.19 o 
  -2  -2   1      145.71      174.85      2.27 o 
  -1  -2   1       14.03       17.49      0.45 o 
   0  -2   1     2358.26     2403.60     56.88 o 
   1  -2   1      866.15      970.07     15.60 o 
   2  -2   1     3280.26     3254.38    126.33 o 
   3  -2   1    12411.08    12261.71    192.03 o 
   4  -2   1        4.46       18.60      2.71 o 
   5  -2   1     1064.06     1070.86     23.17 o 
   6  -2   1     1926.64     1963.38     45.66 o 
   7  -2   1       49.79       51.68      2.85 o 
   8  -2   1      580.73      562.51     23.04 o 
   9  -2   1      969.57      980.99     34.71 o 
  10  -2   1      408.00      398.44     13.74 o 
  11  -2   1       35.91       36.81      5.23 o 
  12  -2   1        5.50        2.28      4.46 o 
  13  -2   1       13.53       10.50      6.49 o 
 -13  -1   1       20.98       16.75      6.93 o 
 -12  -1   1      356.65      380.94     27.83 o 
 -11  -1   1      471.23      473.59     12.32 o 
 -10  -1   1        3.12        4.54      3.54 o 
  -9  -1   1      102.87      111.36      6.94 o 
  -8  -1   1      529.07      549.12     12.46 o 
  -7  -1   1      120.58      130.79      3.53 o 
  -6  -1   1     1133.83     1178.09     55.57 o 
  -5  -1   1     1172.64     1095.95     44.32 o 
  -4  -1   1     1935.88     1819.78     64.01 o 
  -3  -1   1     2226.89     2253.75     63.54 o 
  -2  -1   1       29.25       31.49      0.79 o 
  -1  -1   1      591.80      655.97      7.21 o 
   0  -1   1      446.24      482.25      8.23 o 
   1  -1   1     1198.72     1148.15     13.96 o 
   2  -1   1    49270.94    52154.43   1646.90 o 
   3  -1   1     8358.03     8417.88    350.29 o 
   4  -1   1       19.59       16.28      1.97 o 
   5  -1   1      938.97      899.53     15.82 o 
   6  -1   1      144.87      163.73      9.96 o 
   7  -1   1       20.89       20.47      1.19 o 
   8  -1   1      158.87      149.63      5.49 o 
   9  -1   1      407.89      410.54     11.06 o 
  10  -1   1      418.92      458.27     14.76 o 
  11  -1   1        0.23        4.08      7.57 o 
  12  -1   1        1.70        1.42      5.19 o 
  13  -1   1       49.18       42.09      6.83 o 
 -13   0   1       36.10       26.29      9.08 o 
 -12   0   1      412.98      406.04     21.19 o 
 -11   0   1      174.78      192.83      7.56 o 
 -10   0   1      163.46      168.16      5.89 o 
  -9   0   1       31.12       30.49      6.57 o 
  -8   0   1       99.25      104.25      6.33 o 
  -7   0   1        8.48       13.61      1.65 o 
  -6   0   1     1772.60     1804.99     66.86 o 
  -5   0   1     2174.58     2058.34     32.76 o 
  -4   0   1     1695.77     1579.19     28.59 o 
  -3   0   1      524.92      542.23     12.27 o 
  -2   0   1     1392.35     1466.36     17.78 o 
  -1   0   1     2705.86     2698.20    101.70 o 
   2   0   1     1568.12     1515.51     26.12 o 
   3   0   1     1443.55     1630.89     40.51 o 
   4   0   1       92.66      109.23      5.44 o 
   5   0   1       80.21       86.54      3.18 o 
   6   0   1        3.57       10.64      4.05 o 
   7   0   1       22.71       25.64      2.57 o 
   8   0   1       15.60       18.45      3.28 o 
   9   0   1      200.22      204.74      6.58 o 
  10   0   1      216.47      218.53     11.09 o 
  11   0   1        6.97        8.74      3.38 o 
  12   0   1       49.73       59.46      5.79 o 
  13   0   1       68.80       57.62      8.24 o 
 -13   1   1       39.57       18.74      5.50 o 
 -12   1   1      556.55      552.71     22.73 o 
 -11   1   1       39.87       53.81      6.17 o 
 -10   1   1      122.25      129.52      5.78 o 
  -9   1   1      160.77      183.15      6.55 o 
  -8   1   1       25.07       28.28      3.34 o 
  -7   1   1        7.24        8.61      2.36 o 
  -6   1   1     1680.46     1675.61     29.76 o 
  -5   1   1     3461.08     3239.81     53.76 o 
  -4   1   1       24.40       27.90      2.25 o 
  -3   1   1     2335.47     2552.84     62.50 o 
  -2   1   1      680.63      699.17     15.97 o 
  -1   1   1     1178.68     1258.93     22.41 o 
   2   1   1       75.30      126.21      3.74 o 
   3   1   1      135.65      183.23      7.48 o 
   4   1   1      725.13      741.06     13.66 o 
   5   1   1      432.28      396.85      7.35 o 
   6   1   1      175.51      172.57      4.80 o 
   7   1   1     1007.00     1001.46     29.05 o 
   8   1   1      309.94      310.50      7.60 o 
   9   1   1      672.35      696.10     13.79 o 
  10   1   1       48.81       47.41      3.68 o 
  11   1   1       35.84       32.11      3.17 o 
  12   1   1       80.09       82.03      6.69 o 
  13   1   1       19.75       16.25      5.80 o 
 -13   2   1      282.88      233.00     10.61 o 
 -12   2   1      238.56      231.67     17.03 o 
 -11   2   1       24.78       28.52      4.83 o 
 -10   2   1      244.29      260.12      8.72 o 
  -9   2   1      557.93      579.61     14.28 o 
  -8   2   1        0.18        0.67      3.13 o 
  -7   2   1      825.35      806.98     16.32 o 
  -6   2   1      815.00      751.42     17.15 o 
  -5   2   1     1027.05      923.48     17.37 o 
  -4   2   1      937.25      963.69     18.23 o 
  -3   2   1      446.34      362.71      6.59 o 
  -2   2   1     1795.04     1955.64     28.47 o 
  -1   2   1      336.79      336.89     10.11 o 
   0   2   1     3453.22     3471.13    126.67 o 
   2   2   1     1177.29     1083.23     15.23 o 
   3   2   1        3.28        6.58      0.44 o 
   4   2   1     1079.08     1119.21     13.67 o 
   5   2   1     1718.48     1707.03     24.03 o 
   6   2   1      135.98      143.49      3.58 o 
   7   2   1      915.70      891.56     15.10 o 
   8   2   1     1089.69     1122.01     26.60 o 
   9   2   1       92.37       94.89      4.15 o 
  10   2   1        9.38        8.68      3.62 o 
  11   2   1       90.80       97.98      9.02 o 
  12   2   1       29.99       34.09      5.26 o 
  13   2   1       85.05       82.73     10.49 o 
 -13   3   1      192.93      174.59     18.65 o 
 -12   3   1       21.89       23.47      9.11 o 
 -11   3   1        5.16       -0.76      4.67 o 
 -10   3   1      210.62      234.10      8.08 o 
  -9   3   1      287.11      302.76      8.84 o 
  -8   3   1      461.24      467.48     26.69 o 
  -7   3   1     1075.25     1073.83     36.35 o 
  -6   3   1       18.10       17.72      7.17 o 
  -5   3   1      294.24      277.45      8.60 o 
  -4   3   1        1.81        6.42      3.36 o 
  -3   3   1      300.10      283.55      5.89 o 
  -2   3   1       28.12       26.34      1.38 o 
  -1   3   1       38.73       19.70      0.72 o 
   0   3   1       76.03       58.38      3.04 o 
   1   3   1     5268.35     4943.05    111.28 o 
   2   3   1     5276.93     5103.00     73.76 o 
   3   3   1        2.81        5.72      0.54 o 
   4   3   1     2588.95     2829.12     36.07 o 
   5   3   1     1085.54     1089.14     14.84 o 
   6   3   1      150.62      143.03      3.36 o 
   7   3   1     1354.17     1321.73     20.42 o 
   8   3   1      638.64      653.82     11.77 o 
   9   3   1       77.17       77.32      3.66 o 
  10   3   1       81.77       83.91      5.00 o 
  11   3   1      192.78      206.71      7.91 o 
  12   3   1        0.20        6.62      8.54 o 
  13   3   1       77.85       66.35      8.57 o 
 -12   4   1        0.23       11.67     11.84 o 
 -11   4   1       55.05       67.88      5.77 o 
 -10   4   1        3.93       -0.01     12.04 o 
  -9   4   1       11.41        5.20      3.43 o 
  -8   4   1      868.35      895.47     19.75 o 
  -7   4   1      548.71      555.81     15.82 o 
  -6   4   1      136.42      134.97     10.13 o 
  -5   4   1       11.58       14.81      2.48 o 
  -4   4   1       38.04       38.11      5.69 o 
  -3   4   1     1196.35     1147.30     21.21 o 
  -2   4   1      526.70      524.30      9.16 o 
  -1   4   1     2362.23     2253.49     28.69 o 
   0   4   1     2881.46     2810.18    120.56 o 
   1   4   1     3048.34     3054.95     87.02 o 
   2   4   1      649.63      646.35     15.66 o 
   3   4   1     1704.40     1695.29     18.67 o 
   4   4   1       37.88       54.97      1.34 o 
   5   4   1      389.32      389.61      5.90 o 
   6   4   1      481.78      471.54      7.07 o 
   7   4   1      481.29      470.64      8.80 o 
   8   4   1      214.90      203.55      5.18 o 
   9   4   1        8.76        9.04      5.54 o 
  10   4   1      305.25      320.60     22.73 o 
  11   4   1      134.25      134.04      6.59 o 
  12   4   1        9.11       15.10      6.38 o 
  13   4   1      150.67      141.72     10.07 o 
 -12   5   1        5.77        3.36      6.75 o 
 -11   5   1       89.80       81.03      6.43 o 
 -10   5   1        1.12       13.31      5.86 o 
  -9   5   1       43.81       39.67      4.55 o 
  -8   5   1      117.38      130.16      7.58 o 
  -7   5   1      352.89      352.12      9.14 o 
  -6   5   1       37.36       29.31      2.60 o 
  -5   5   1        2.28        0.39      6.83 o 
  -4   5   1      417.47      403.70      8.97 o 
  -3   5   1      758.14      760.43     13.93 o 
  -2   5   1      257.27      292.50      6.40 o 
  -1   5   1     6193.81     6155.09     82.52 o 
   0   5   1     3447.76     3364.90     45.06 o 
   1   5   1      323.34      342.96      5.72 o 
   2   5   1      771.31      713.61     14.08 o 
   3   5   1      650.03      584.16     10.74 o 
   4   5   1      146.77      141.95      3.67 o 
   5   5   1       61.33       58.95      2.38 o 
   6   5   1      114.41      123.97      3.14 o 
   7   5   1      366.11      343.44      6.39 o 
   8   5   1       93.01       88.66      4.43 o 
   9   5   1      173.59      168.32      6.22 o 
  10   5   1      181.75      176.15      6.78 o 
  11   5   1       20.13       18.79      4.79 o 
  12   5   1       41.73       48.51      6.98 o 
  13   5   1      231.61      185.61     11.54 o 
 -11   6   1      136.34      127.23     14.74 o 
 -10   6   1       28.44       16.93      6.25 o 
  -9   6   1      142.58      154.22     20.78 o 
  -8   6   1      213.68      215.15      6.58 o 
  -7   6   1      456.13      474.66     10.47 o 
  -6   6   1       48.80       50.31      3.83 o 
  -5   6   1      575.44      616.75     12.84 o 
  -4   6   1     2594.34     2774.47     72.68 o 
  -3   6   1      396.62      410.64      8.65 o 
  -2   6   1      377.08      377.36      6.99 o 
  -1   6   1     3189.08     3201.58     43.48 o 
   0   6   1     1271.47     1231.13     18.46 o 
   1   6   1        3.14        3.96      0.47 o 
   2   6   1       89.27      111.97      9.13 o 
   3   6   1      127.31      134.06      3.25 o 
   4   6   1        4.23        6.87      1.73 o 
   5   6   1     1234.63     1143.66     16.96 o 
   6   6   1     1122.32     1140.42     31.56 o 
   7   6   1      387.89      394.09     11.20 o 
   8   6   1        2.00        5.89      2.54 o 
   9   6   1      349.56      347.79      9.86 o 
  10   6   1       35.75       34.15      3.79 o 
  11   6   1       39.03       41.46      5.61 o 
  12   6   1      105.62       98.83      7.65 o 
  13   6   1      183.29      128.02     17.71 o 
 -11   7   1        5.62       13.40      7.25 o 
 -10   7   1        0.14       -4.08      6.05 o 
  -9   7   1      248.91      260.60     34.83 o 
  -8   7   1      411.76      472.13     26.50 o 
  -7   7   1      204.42      212.40      6.35 o 
  -6   7   1       11.77       13.28      2.54 o 
  -5   7   1      632.99      671.08     15.56 o 
  -4   7   1      194.70      213.54      5.89 o 
  -3   7   1       72.91       80.63      3.41 o 
  -2   7   1      372.36      365.15      6.86 o 
  -1   7   1      672.99      673.32     11.32 o 
   0   7   1      637.75      615.80     11.10 o 
   1   7   1       65.59       66.20      3.82 o 
   2   7   1      253.63      224.73      5.98 o 
   3   7   1       62.93       56.73      2.64 o 
   4   7   1      599.15      553.80     11.96 o 
   5   7   1     1436.23     1415.38     57.07 o 
   6   7   1      955.81      977.99     39.50 o 
   7   7   1      107.25      118.83      4.62 o 
   8   7   1       10.82       14.17      2.56 o 
   9   7   1      296.12      291.16     10.50 o 
  10   7   1        5.91        9.08      9.43 o 
  11   7   1       38.10       25.54     10.76 o 
  12   7   1       44.30       46.40      9.26 o 
 -10   8   1        9.24        6.65      8.86 o 
  -8   8   1      317.47      343.49     19.79 o 
  -7   8   1       29.42       33.35      3.80 o 
  -6   8   1        2.66        5.05      3.00 o 
  -5   8   1       94.95      100.01      4.17 o 
  -4   8   1        1.71        0.60      2.31 o 
  -3   8   1      184.94      168.85      4.32 o 
  -2   8   1      659.04      638.99     14.25 o 
  -1   8   1      840.57      832.07     54.27 o 
   0   8   1      344.52      312.55     23.18 o 
   1   8   1     1173.54     1143.22     77.12 o 
   2   8   1      123.65      125.23      4.77 o 
   3   8   1       14.06        9.93      2.73 o 
   4   8   1      243.07      240.52      6.45 o 
   5   8   1     1202.52     1218.19     33.45 o 
   6   8   1      279.68      277.11      7.63 o 
   7   8   1        0.43        0.00      8.15 o 
   8   8   1       86.11       76.99     10.58 o 
   9   8   1       32.89       28.61      7.27 o 
  10   8   1       12.24       -2.78      6.89 o 
  11   8   1       72.31       74.31     11.06 o 
  -9   9   1      157.61      134.18     16.04 o 
  -8   9   1       38.44       35.43      9.92 o 
  -7   9   1        5.71        4.36      5.13 o 
  -6   9   1       35.77       47.66      6.31 o 
  -5   9   1       68.40       69.82      7.57 o 
  -4   9   1       12.63       15.50      4.06 o 
  -3   9   1      434.60      433.51     13.80 o 
  -2   9   1      818.69      817.34     25.51 o 
  -1   9   1       89.26       92.55     10.52 o 
   0   9   1      809.79      808.96     61.92 o 
   1   9   1      680.21      687.34     25.21 o 
   2   9   1       79.94       83.37      3.99 o 
   3   9   1      195.15      188.88      6.07 o 
   4   9   1      409.98      416.47      9.91 o 
   5   9   1      404.16      405.30     14.88 o 
   6   9   1      121.07      132.54      5.70 o 
   7   9   1        9.76       21.12      3.69 o 
   8   9   1        6.14        8.26      6.12 o 
   9   9   1        0.88        6.71     10.04 o 
  10   9   1        6.40       -3.27     11.14 o 
  11   9   1      144.63      151.97     17.71 o 
  -8  10   1       11.39        8.26      7.22 o 
  -7  10   1        1.03        9.02      5.53 o 
  -6  10   1      131.15      145.94     11.62 o 
  -5  10   1       26.67       27.73      6.13 o 
  -4  10   1       27.21       29.76      3.55 o 
  -3  10   1      463.85      464.56     12.11 o 
  -2  10   1      570.43      597.02     13.30 o 
  -1  10   1       28.82       26.92      3.06 o 
   0  10   1      101.44      110.14      6.35 o 
   1  10   1      262.29      267.41      9.34 o 
   2  10   1        4.31        9.12      3.50 o 
   3  10   1      135.69      140.46      4.67 o 
   4  10   1      119.98      113.25      5.09 o 
   5  10   1       91.44       78.34      4.33 o 
   6  10   1      290.79      309.32     12.89 o 
   7  10   1       10.71        8.66     10.12 o 
   8  10   1       65.29       65.52     13.30 o 
   9  10   1        2.21        2.14      8.06 o 
  10  10   1       71.48       58.64     15.32 o 
  -7  11   1       29.92       31.22      7.26 o 
  -6  11   1        1.54        4.85      6.06 o 
  -5  11   1       16.44       17.91      5.48 o 
  -4  11   1      237.21      274.50     10.50 o 
  -3  11   1      429.42      463.43     21.73 o 
  -2  11   1       63.40       61.58     10.36 o 
  -1  11   1      113.14      103.44      6.26 o 
   0  11   1       29.69       30.57      8.32 o 
   1  11   1       26.50       17.32      5.45 o 
   2  11   1        0.08       -4.76      4.76 o 
   3  11   1       92.85      101.72      4.71 o 
   4  11   1       79.10       82.43      6.33 o 
   5  11   1       59.00       62.28      5.84 o 
   6  11   1       14.61       17.42      5.82 o 
   7  11   1       28.84       23.89     11.67 o 
   8  11   1       13.90        4.92      9.51 o 
   9  11   1      146.25      147.27     16.19 o 
  -6  12   1        9.86       16.14     15.43 o 
  -5  12   1       84.56       68.71     12.80 o 
  -4  12   1      259.62      250.87     45.64 o 
  -3  12   1      227.12      251.76     13.00 o 
  -2  12   1       45.75       43.12      6.82 o 
  -1  12   1        1.06        1.43      4.39 o 
   0  12   1        2.64        5.58      5.24 o 
   1  12   1        3.18        1.57      5.65 o 
   2  12   1       31.19       33.46      6.20 o 
   3  12   1      322.46      351.34     19.24 o 
   4  12   1      177.31      181.87     14.70 o 
   5  12   1        1.13       -1.98      5.53 o 
   6  12   1       21.84       21.80      5.51 o 
   7  12   1       40.15       17.49      9.23 o 
  -3  13   1      168.75      208.27     19.99 o 
  -2  13   1       53.75       51.24     12.49 o 
  -1  13   1       33.98       33.71      8.01 o 
   0  13   1      139.44      155.59      9.50 o 
   1  13   1       20.15       22.90      6.81 o 
   2  13   1      152.92      152.34     20.12 o 
   3  13   1      186.92      198.04     16.61 o 
   4  13   1       29.97       40.31      9.12 o 
   5  13   1       62.85       48.05      7.65 o 
   6  13   1      204.44      159.35     13.61 o 
   1  14   1       24.99       15.50      7.88 o 
  -5 -13   2       75.43       38.08     11.88 o 
  -4 -13   2      155.73      165.72     10.74 o 
  -3 -13   2       38.31       37.12     13.13 o 
  -2 -13   2       25.59       36.03     13.71 o 
  -1 -13   2       15.53       22.52     12.29 o 
   0 -13   2        3.37        4.76      8.06 o 
   1 -13   2        6.88       -2.45     12.13 o 
  -6 -12   2       38.51       34.06      6.38 o 
  -5 -12   2      215.35      222.71     11.90 o 
  -4 -12   2       63.48       70.66      9.63 o 
  -3 -12   2        0.08        8.36      7.58 o 
  -2 -12   2        2.06       -4.43     11.98 o 
  -1 -12   2        2.37       15.10     10.17 o 
   0 -12   2       16.77       17.06     10.38 o 
   1 -12   2       49.83       51.78      8.87 o 
   2 -12   2      177.97      194.45     14.66 o 
   3 -12   2       57.17       56.88     10.25 o 
   4 -12   2       25.25       31.58      6.88 o 
   5 -12   2       61.70       52.62     14.04 o 
   6 -12   2      116.37       85.78     12.59 o 
  -8 -11   2       29.25       17.80     12.55 o 
  -7 -11   2        2.08      -12.22     12.22 o 
  -6 -11   2      148.64      153.92     10.22 o 
  -5 -11   2      217.76      218.52     12.51 o 
  -4 -11   2       51.61       59.35      7.48 o 
  -3 -11   2       42.53       54.98      7.13 o 
  -2 -11   2      141.39      138.66      9.36 o 
  -1 -11   2       43.41       49.95      9.97 o 
   0 -11   2       95.29      100.22      7.61 o 
   1 -11   2      668.84      717.14     47.48 o 
   2 -11   2      286.03      290.21     13.83 o 
   3 -11   2        1.79        4.72      5.16 o 
   4 -11   2       19.83       18.68      5.17 o 
   5 -11   2       75.67       70.76     16.85 o 
   6 -11   2       68.44       57.38      7.28 o 
   7 -11   2      135.83      121.15     14.40 o 
  -9 -10   2       17.59        8.56     12.98 o 
  -8 -10   2        0.49       11.55      8.54 o 
  -7 -10   2       18.12       12.81      5.43 o 
  -6 -10   2      152.83      138.75      7.90 o 
  -5 -10   2      308.21      334.23     12.82 o 
  -4 -10   2      108.40      112.73      6.70 o 
  -3 -10   2      238.25      239.63     11.54 o 
  -2 -10   2      253.87      258.84     14.66 o 
  -1 -10   2        5.33        5.76      4.95 o 
   0 -10   2      312.93      308.89      8.33 o 
   1 -10   2     1117.05     1136.44     25.86 o 
   2 -10   2      456.22      474.82     11.77 o 
   3 -10   2       41.13       37.67      3.60 o 
   4 -10   2        2.19       -4.67      5.44 o 
   5 -10   2        4.65        3.57      4.79 o 
   6 -10   2        0.36       -0.18      6.98 o 
   7 -10   2       92.54       95.75     10.51 o 
   8 -10   2       67.14       75.41     13.81 o 
 -10  -9   2        8.34        7.54      8.52 o 
  -9  -9   2       39.93       41.96     10.30 o 
  -8  -9   2       60.07       70.80     12.09 o 
  -7  -9   2      404.68      446.72     14.94 o 
  -6  -9   2      453.42      497.04     15.71 o 
  -5  -9   2      362.63      421.40     13.76 o 
  -4  -9   2        1.00        0.42      5.51 o 
  -3  -9   2      277.36      262.68      9.69 o 
  -2  -9   2      174.85      177.76      5.63 o 
  -1  -9   2      157.15      163.17      4.71 o 
   0  -9   2      397.30      422.19     15.17 o 
   1  -9   2      287.98      274.90      7.44 o 
   2  -9   2       12.39        9.49      2.21 o 
   3  -9   2        1.44        4.16      3.32 o 
   4  -9   2       24.56       25.18      3.31 o 
   5  -9   2       83.28       93.20     10.40 o 
   6  -9   2        0.80       11.43      7.50 o 
   7  -9   2       50.45       60.61      7.39 o 
   8  -9   2      329.27      321.23     19.31 o 
   9  -9   2        8.37        0.82     12.06 o 
 -11  -8   2        2.81        3.27     12.62 o 
 -10  -8   2        2.33        4.92     10.88 o 
  -9  -8   2       65.91       76.76     11.91 o 
  -8  -8   2       35.55       26.33      7.50 o 
  -7  -8   2      593.29      634.57     20.65 o 
  -6  -8   2      241.59      239.41     10.05 o 
  -5  -8   2       26.20       20.95      3.96 o 
  -4  -8   2      167.93      169.89      4.23 o 
  -3  -8   2      249.04      231.18      5.10 o 
  -2  -8   2       42.74       39.99      4.52 o 
  -1  -8   2      471.63      456.24     30.65 o 
   0  -8   2      186.95      191.85      9.63 o 
   1  -8   2      205.73      201.04      7.40 o 
   2  -8   2        0.06       -1.77      1.77 o 
   3  -8   2       11.12       12.00      2.11 o 
   4  -8   2      133.89      140.22      5.02 o 
   5  -8   2       36.34       36.93      2.86 o 
   6  -8   2      126.30      147.89     12.98 o 
   7  -8   2      335.56      352.97     10.61 o 
   8  -8   2      396.94      365.32     16.91 o 
   9  -8   2        8.91        9.86      6.29 o 
  10  -8   2       80.76       84.36     12.01 o 
 -11  -7   2       22.36        4.11      8.37 o 
 -10  -7   2       21.80       15.61      7.60 o 
  -9  -7   2        2.44        6.07      4.11 o 
  -8  -7   2      172.30      162.93      7.54 o 
  -7  -7   2      389.73      381.10     29.41 o 
  -6  -7   2      266.84      266.33     17.35 o 
  -5  -7   2      315.74      319.20      6.96 o 
  -4  -7   2      469.24      445.33      7.66 o 
  -3  -7   2        6.61        9.13      1.12 o 
  -2  -7   2      263.08      241.96      5.40 o 
  -1  -7   2      969.95      985.68     28.09 o 
   0  -7   2     1881.77     1816.08     36.58 o 
   1  -7   2      508.00      509.03     19.05 o 
   2  -7   2       66.18       60.93      2.59 o 
   3  -7   2      233.37      240.83      5.49 o 
   4  -7   2      238.33      245.13      5.82 o 
   5  -7   2      131.92      146.94      4.47 o 
   6  -7   2      403.94      443.13      8.53 o 
   7  -7   2      533.30      565.86     12.06 o 
   8  -7   2      133.07      138.94      7.33 o 
   9  -7   2       12.49       15.04      8.30 o 
  10  -7   2       79.57       74.68      8.44 o 
  11  -7   2        2.45       20.85     13.82 o 
 -12  -6   2       16.44       13.64      4.64 o 
 -11  -6   2       72.80       46.40      6.81 o 
 -10  -6   2       26.58       22.53      5.48 o 
  -9  -6   2      356.18      354.26     12.56 o 
  -8  -6   2      377.77      407.32     10.88 o 
  -7  -6   2      309.62      306.60      9.70 o 
  -6  -6   2      128.60      124.82      3.63 o 
  -5  -6   2      102.06      104.39      3.06 o 
  -4  -6   2      431.67      395.95      8.93 o 
  -3  -6   2       15.71       10.59      0.94 o 
  -2  -6   2        9.53       10.39      1.34 o 
  -1  -6   2     1909.89     1864.88     23.27 o 
   0  -6   2     2912.35     2824.81     33.19 o 
   1  -6   2      582.15      547.60     20.36 o 
   2  -6   2      684.53      697.26     11.07 o 
   3  -6   2      361.10      382.40      7.22 o 
   4  -6   2       43.72       43.79      4.26 o 
   5  -6   2      316.97      331.78     12.21 o 
   6  -6   2      325.07      325.52      6.33 o 
   7  -6   2      225.83      242.56      8.81 o 
   8  -6   2        1.49       -3.07      3.07 o 
   9  -6   2       75.58       79.18     12.67 o 
  10  -6   2       13.18       14.48      5.53 o 
  11  -6   2        1.62       -5.62      5.62 o 
 -13  -5   2       11.04       -9.05      9.05 o 
 -12  -5   2        2.78       -1.17      4.79 o 
 -11  -5   2        7.93        0.66      5.41 o 
 -10  -5   2       13.32       13.64      4.08 o 
  -9  -5   2      370.09      344.67     11.92 o 
  -8  -5   2      248.47      257.49     12.66 o 
  -7  -5   2      258.11      244.48      7.04 o 
  -6  -5   2      577.19      522.75      8.44 o 
  -5  -5   2       79.61       75.52      1.96 o 
  -4  -5   2      659.94      681.57     11.38 o 
  -3  -5   2       78.17       72.67      1.74 o 
  -2  -5   2      241.10      252.60      3.88 o 
  -1  -5   2      944.54      918.20     18.71 o 
   0  -5   2     2798.60     2793.99     33.34 o 
   1  -5   2       13.68       12.38      1.42 o 
   2  -5   2      461.72      497.03     13.97 o 
   3  -5   2      185.03      185.99      3.78 o 
   4  -5   2      118.53      120.86      3.05 o 
   5  -5   2      663.38      672.24     10.87 o 
   6  -5   2     1171.04     1135.47     23.38 o 
   7  -5   2       91.12       89.31      3.48 o 
   8  -5   2        1.98        1.25      3.37 o 
   9  -5   2      138.52      142.83      7.13 o 
  10  -5   2       49.79       49.56      9.58 o 
  11  -5   2        3.10       -6.19      6.76 o 
  12  -5   2       34.45       53.94     15.89 o 
 -13  -4   2        3.32       -7.75      7.75 o 
 -12  -4   2       28.75       37.75      7.88 o 
 -11  -4   2       13.03       12.54      5.63 o 
 -10  -4   2        7.92       13.46      4.89 o 
  -9  -4   2      125.52      131.11      5.36 o 
  -8  -4   2      539.29      533.32     13.34 o 
  -7  -4   2      355.88      356.72      7.19 o 
  -6  -4   2       81.85       86.72      3.10 o 
  -5  -4   2     1302.92     1321.30     17.41 o 
  -4  -4   2      381.99      358.51      8.51 o 
  -3  -4   2     1331.62     1345.73     17.29 o 
  -2  -4   2     2685.45     2613.47     32.80 o 
  -1  -4   2      890.98      848.76     28.43 o 
   0  -4   2      965.55      985.25     25.01 o 
   1  -4   2     1014.86     1069.72     12.59 o 
   2  -4   2      498.79      497.64      7.10 o 
   3  -4   2       60.69       58.60      4.26 o 
   4  -4   2      677.80      610.23     13.97 o 
   5  -4   2     1119.77     1058.46     24.68 o 
   6  -4   2      692.33      664.76     12.91 o 
   7  -4   2       18.71       23.27      2.63 o 
   8  -4   2      241.50      249.95      6.45 o 
   9  -4   2      269.19      289.26      9.52 o 
  10  -4   2        0.73       -2.60      5.42 o 
  11  -4   2      228.38      230.27     17.77 o 
  12  -4   2      190.94      193.40     10.99 o 
 -13  -3   2       19.36       31.00      7.72 o 
 -12  -3   2       38.04       39.18      7.06 o 
 -11  -3   2        0.39       -0.97      4.08 o 
 -10  -3   2       35.12       27.12      4.29 o 
  -9  -3   2      254.41      251.21      6.83 o 
  -8  -3   2     1024.38     1010.33     33.79 o 
  -7  -3   2        0.03        0.24      2.21 o 
  -6  -3   2      766.71      762.55     33.75 o 
  -5  -3   2      854.59      914.88     12.32 o 
  -4  -3   2       70.52       68.52      1.80 o 
  -3  -3   2     1084.15     1017.98     13.33 o 
  -2  -3   2      552.85      440.59      5.14 o 
  -1  -3   2      719.50      626.91     10.92 o 
   0  -3   2      408.82      492.55     20.17 o 
   1  -3   2      696.58      744.65     25.58 o 
   2  -3   2     1515.98     1550.94     17.44 o 
   3  -3   2       35.88       21.46      1.47 o 
   4  -3   2     1878.86     1847.19     28.00 o 
   5  -3   2     3820.02     3779.54     84.20 o 
   6  -3   2      592.84      561.12     28.02 o 
   7  -3   2        0.78        1.83      1.75 o 
   8  -3   2      529.18      537.91     21.60 o 
   9  -3   2        1.85       12.18      7.13 o 
  10  -3   2       10.17       13.34      4.59 o 
  11  -3   2       95.71      102.15      7.20 o 
  12  -3   2      232.22      237.73     10.44 o 
  13  -3   2       43.46       22.64      9.16 o 
 -13  -2   2       34.88       31.85      6.94 o 
 -12  -2   2       96.15       96.05      7.29 o 
 -11  -2   2       25.83       22.31      4.39 o 
 -10  -2   2      597.54      600.24     13.32 o 
  -9  -2   2     1114.91     1127.23     20.61 o 
  -8  -2   2      406.30      390.97      8.89 o 
  -7  -2   2       21.12       24.75      2.46 o 
  -6  -2   2      413.62      415.32     16.53 o 
  -5  -2   2       77.72       75.68      2.09 o 
  -4  -2   2      426.43      484.98     14.92 o 
  -3  -2   2      976.71      938.95     32.56 o 
  -2  -2   2     2683.76     2630.03     41.00 o 
  -1  -2   2      353.17      324.07      3.56 o 
   0  -2   2       65.36       87.36      3.24 o 
   1  -2   2      182.12      175.28      5.62 o 
   2  -2   2     3021.52     3272.39     78.06 o 
   3  -2   2     1521.51     1449.17     29.41 o 
   4  -2   2    16013.07    16257.06    297.22 o 
   5  -2   2     2933.67     2971.02     42.13 o 
   6  -2   2      187.69      186.52      4.28 o 
   7  -2   2        7.20        7.59      1.39 o 
   8  -2   2       59.29       65.18      4.36 o 
   9  -2   2       55.61       58.61      4.54 o 
  10  -2   2       59.94       68.56      5.77 o 
  11  -2   2        3.03        0.93     10.55 o 
  12  -2   2      133.76      149.93      8.29 o 
  13  -2   2        2.73        6.74      6.23 o 
 -13  -1   2       51.99       60.03      8.75 o 
 -12  -1   2       17.13       18.13      6.22 o 
 -11  -1   2      104.84       95.77      5.00 o 
 -10  -1   2      650.69      668.48     13.98 o 
  -9  -1   2      537.72      551.16     12.78 o 
  -8  -1   2       49.70       56.87      3.57 o 
  -7  -1   2       53.37       52.13      2.67 o 
  -6  -1   2       26.86       19.91      1.65 o 
  -5  -1   2     1680.48     1783.84     43.46 o 
  -4  -1   2     2854.29     2897.56    112.52 o 
  -3  -1   2     1412.18     1347.52     31.60 o 
  -2  -1   2     1557.58     1457.86     31.42 o 
  -1  -1   2       63.53       83.21      1.32 o 
   0  -1   2     2575.53     2781.27     25.05 o 
   1  -1   2     1205.48     1329.95     13.23 o 
   2  -1   2     5235.49     5898.12    153.34 o 
   3  -1   2      963.55      845.92     13.08 o 
   4  -1   2     4977.77     4878.35     71.43 o 
   5  -1   2      264.48      318.05     15.33 o 
   6  -1   2       17.73       26.59      3.12 o 
   7  -1   2        3.63        5.20      4.87 o 
   8  -1   2       22.82       20.41      2.71 o 
   9  -1   2       69.10       72.53      7.72 o 
  10  -1   2      185.96      209.97     15.56 o 
  11  -1   2       21.95       24.82      4.34 o 
  12  -1   2       39.90       47.28      5.99 o 
  13  -1   2        6.67       11.71      5.62 o 
 -13   0   2       21.88       29.16      7.06 o 
 -12   0   2        3.93       -0.60      4.69 o 
 -11   0   2       66.12       68.71      6.06 o 
 -10   0   2     1044.52     1082.56     27.35 o 
  -9   0   2       86.73       82.47      5.64 o 
  -8   0   2       60.25       69.28      4.94 o 
  -7   0   2      452.50      504.67      9.93 o 
  -6   0   2      136.73      138.22      4.37 o 
  -5   0   2      575.72      527.99     10.45 o 
  -4   0   2     5243.19     5221.78    179.39 o 
  -3   0   2     4073.57     3946.09     97.46 o 
  -2   0   2     2562.60     2421.57     34.32 o 
  -1   0   2     8232.08     8463.33    194.01 o 
   0   0   2     4012.46     4214.39     55.83 o 
   1   0   2     1553.16     1654.72     16.28 o 
   2   0   2     1278.58     1395.69     23.12 o 
   3   0   2      385.65      334.25     11.04 o 
   4   0   2     1513.78     1301.85     20.04 o 
   5   0   2       45.64       42.06      2.29 o 
   6   0   2      307.69      303.65      6.95 o 
   7   0   2       69.73       69.19      7.51 o 
   8   0   2        1.01        3.58      4.86 o 
   9   0   2      324.60      318.07      8.45 o 
  10   0   2      876.97      935.55     28.10 o 
  11   0   2      646.44      685.33     15.43 o 
  12   0   2        4.97        3.95      5.76 o 
  13   0   2        3.34       11.16      8.55 o 
 -13   1   2        0.71        5.15     11.65 o 
 -12   1   2        0.50       18.45     14.37 o 
 -11   1   2      335.18      344.61     20.02 o 
 -10   1   2      477.67      469.39     13.12 o 
  -9   1   2        0.72        0.03      3.04 o 
  -8   1   2       68.29       65.71      4.31 o 
  -7   1   2      775.48      779.85     17.14 o 
  -6   1   2      315.23      318.34      6.86 o 
  -5   1   2     1835.23     1787.29     29.14 o 
  -4   1   2     5168.77     4844.31     72.13 o 
  -3   1   2     2605.97     2543.65     77.38 o 
  -2   1   2        7.96       19.73      1.03 o 
  -1   1   2      220.63      224.29      3.51 o 
   0   1   2      389.96      364.40      5.55 o 
   1   1   2       73.74       65.66      1.56 o 
   2   1   2     1443.89     1353.87     41.19 o 
   3   1   2     1163.97     1064.03     12.42 o 
   4   1   2     1329.41     1201.48     24.11 o 
   5   1   2      359.51      344.13      6.71 o 
   6   1   2     1121.27     1137.05     49.77 o 
   7   1   2      337.28      355.38     10.10 o 
   8   1   2       44.63       49.66      2.70 o 
   9   1   2      132.10      144.25      6.47 o 
  10   1   2      960.82      993.93     24.65 o 
  11   1   2      401.70      411.74      9.94 o 
  12   1   2        1.90        3.71      6.75 o 
  13   1   2       17.26       22.75     11.06 o 
 -13   2   2       26.04       22.16      9.18 o 
 -12   2   2       21.05       22.32      5.32 o 
 -11   2   2      180.31      168.94      8.90 o 
 -10   2   2       47.56       36.49      6.80 o 
  -9   2   2       12.75       14.08      3.58 o 
  -8   2   2      282.68      291.80      8.23 o 
  -7   2   2       90.93       93.28      4.05 o 
  -6   2   2      159.08      174.76      4.97 o 
  -5   2   2     1731.73     1727.98     36.45 o 
  -4   2   2      637.07      586.28     11.16 o 
  -3   2   2     1598.31     1610.31     23.28 o 
  -2   2   2      872.41      890.88     26.10 o 
  -1   2   2     2469.47     2708.23     44.28 o 
   0   2   2     2336.14     2441.98     72.04 o 
   1   2   2      114.07      177.18     11.06 o 
   2   2   2      729.65      637.86      7.80 o 
   3   2   2     1042.84      942.17     16.20 o 
   4   2   2      982.11      993.65     12.44 o 
   5   2   2       18.39       17.01      1.72 o 
   6   2   2     2958.88     2998.62     42.64 o 
   7   2   2      535.83      562.50     10.66 o 
   8   2   2      469.35      487.81     10.47 o 
   9   2   2      457.17      457.00     12.37 o 
  10   2   2      379.17      378.12      8.99 o 
  11   2   2      208.54      224.14     11.20 o 
  12   2   2       14.75       12.14      4.74 o 
  13   2   2       81.04       70.00      8.39 o 
 -13   3   2        9.29       20.85      8.08 o 
 -12   3   2      128.43      119.16      8.36 o 
 -11   3   2      307.71      310.80     25.68 o 
 -10   3   2        5.02       11.70      4.33 o 
  -9   3   2      331.69      372.44     10.44 o 
  -8   3   2      335.41      324.44     12.17 o 
  -7   3   2      148.40      151.26      5.06 o 
  -6   3   2     1546.60     1519.82     28.50 o 
  -5   3   2      733.48      704.12     13.92 o 
  -4   3   2     1261.15     1164.29     28.15 o 
  -3   3   2      149.17      138.30      3.46 o 
  -2   3   2      270.64      264.40      6.24 o 
  -1   3   2       17.75       17.50      1.55 o 
   0   3   2     1323.76     1331.38     55.33 o 
   1   3   2      499.08      400.15     12.09 o 
   2   3   2     7930.85     7498.33    106.15 o 
   3   3   2     2662.05     2550.01     45.50 o 
   4   3   2       25.51       26.44      1.00 o 
   5   3   2     2078.11     2050.63     24.63 o 
   6   3   2     1049.37     1064.94     15.11 o 
   7   3   2       14.27       16.29      1.93 o 
   8   3   2      997.59     1000.11     16.75 o 
   9   3   2      355.72      360.36      8.52 o 
  10   3   2      103.58      101.20     10.00 o 
  11   3   2       53.94       43.73      9.00 o 
  12   3   2       90.14       81.57      8.17 o 
  13   3   2       54.58       36.88      5.85 o 
 -12   4   2      247.21      249.62     21.41 o 
 -11   4   2       51.29       55.15      6.41 o 
 -10   4   2        1.82        4.36      6.52 o 
  -9   4   2      318.14      335.65     10.00 o 
  -8   4   2      580.19      611.37     21.42 o 
  -7   4   2        1.06       -1.81      3.38 o 
  -6   4   2      578.70      570.59     12.53 o 
  -5   4   2      482.22      494.69     10.55 o 
  -4   4   2      827.31      794.84     22.95 o 
  -3   4   2       71.24       79.88      3.56 o 
  -2   4   2     1043.94     1064.44     19.03 o 
  -1   4   2      587.05      607.65      9.11 o 
   0   4   2      736.50      825.24     12.21 o 
   1   4   2     5877.09     5597.98     89.17 o 
   2   4   2     7130.42     6698.17    152.85 o 
   3   4   2     1206.62     1243.69     14.05 o 
   4   4   2     1143.73     1187.59     15.44 o 
   5   4   2     1122.15     1126.94     15.06 o 
   6   4   2      505.78      505.21      9.51 o 
   7   4   2      116.21      126.34      5.18 o 
   8   4   2       81.36       82.71      3.29 o 
   9   4   2      361.71      346.06      9.24 o 
  10   4   2      101.22      101.06      4.82 o 
  11   4   2       11.79       13.89      4.24 o 
  12   4   2       59.97       52.50      5.52 o 
  13   4   2        3.81        2.45      7.70 o 
 -12   5   2       89.09       82.10      9.33 o 
 -11   5   2       25.31       44.82     14.42 o 
 -10   5   2       26.00       26.08      5.24 o 
  -9   5   2      237.18      246.85      8.87 o 
  -8   5   2      534.90      561.31     14.17 o 
  -7   5   2        0.65       -1.17      5.16 o 
  -6   5   2      485.82      478.09     17.52 o 
  -5   5   2      857.98      797.50     15.81 o 
  -4   5   2      528.46      512.99     12.98 o 
  -3   5   2      218.90      231.25      5.78 o 
  -2   5   2     7019.61     7260.75    119.10 o 
  -1   5   2      724.48      827.06     13.07 o 
   0   5   2     2033.12     2036.84     25.77 o 
   1   5   2     5146.69     4996.17     80.34 o 
   2   5   2     1707.19     1494.43     33.80 o 
   3   5   2       51.08       49.41      2.28 o 
   4   5   2      257.88      300.91      4.24 o 
   5   5   2       20.42       30.82      1.34 o 
   6   5   2       19.00       19.21      1.13 o 
   7   5   2      333.91      307.18      5.49 o 
   8   5   2      298.49      307.65     15.11 o 
   9   5   2      279.41      287.83      8.16 o 
  10   5   2        6.41       13.77      3.89 o 
  11   5   2       73.45       69.69      5.30 o 
  12   5   2       14.47       11.39      6.05 o 
  13   5   2       14.23       14.81      6.71 o 
 -11   6   2       35.13       31.81      9.31 o 
 -10   6   2        1.56        3.21      9.86 o 
  -9   6   2        9.37        3.32      4.53 o 
  -8   6   2        9.65        4.50      8.65 o 
  -7   6   2      147.53      138.24      7.09 o 
  -6   6   2      453.19      469.39     12.81 o 
  -5   6   2      324.57      323.99      9.86 o 
  -4   6   2       38.11       42.44      3.23 o 
  -3   6   2      491.91      488.21      9.53 o 
  -2   6   2      656.62      668.29     11.08 o 
  -1   6   2      186.25      170.94      3.71 o 
   0   6   2     1602.60     1603.87     23.02 o 
   1   6   2     1912.65     1918.85     23.83 o 
   2   6   2     1318.16     1166.77     28.09 o 
   3   6   2       50.03       43.45      2.98 o 
   4   6   2       96.73       84.27      2.88 o 
   5   6   2       80.97       73.33      5.27 o 
   6   6   2      531.48      497.16      8.09 o 
   7   6   2      585.81      604.23     21.10 o 
   8   6   2      411.11      421.67      9.88 o 
   9   6   2       45.82       50.00      5.18 o 
  10   6   2        3.36        0.80      2.97 o 
  11   6   2      151.61      131.22      7.06 o 
  12   6   2       13.02       18.79      5.79 o 
  13   6   2        4.54       -2.78     11.47 o 
 -11   7   2       15.09       13.70      7.20 o 
 -10   7   2       69.99       59.59      8.11 o 
  -9   7   2        0.86       -0.02      1.62 o 
  -8   7   2       49.46       53.73      4.56 o 
  -7   7   2      481.85      498.60     12.50 o 
  -6   7   2      409.03      435.60     10.89 o 
  -5   7   2        0.89        3.80      2.59 o 
  -4   7   2       41.99       48.53      4.11 o 
  -3   7   2      142.34      133.87      4.17 o 
  -2   7   2        1.76        1.50      1.30 o 
  -1   7   2      256.15      235.53     10.13 o 
   0   7   2     1367.62     1321.85     23.62 o 
   1   7   2     1707.57     1675.00     44.81 o 
   2   7   2       13.00        6.58      2.50 o 
   3   7   2      882.50      776.27     14.41 o 
   4   7   2      330.02      322.63     12.92 o 
   5   7   2       31.89       39.56      3.46 o 
   6   7   2      104.66      101.40      3.87 o 
   7   7   2      616.34      668.49     38.51 o 
   8   7   2      395.94      386.17     10.16 o 
   9   7   2        0.07       -2.53      2.53 o 
  10   7   2      142.94      149.77     13.18 o 
  11   7   2       48.81       61.83     11.70 o 
  12   7   2       21.13       32.73      9.84 o 
 -10   8   2       13.30       25.80     13.03 o 
  -9   8   2       46.83       40.04      5.65 o 
  -8   8   2      518.20      546.96     12.94 o 
  -7   8   2      429.35      455.31     10.45 o 
  -6   8   2      118.39      118.00      7.60 o 
  -5   8   2       73.42       80.12      4.35 o 
  -4   8   2      246.22      247.78      9.64 o 
  -3   8   2      224.42      214.31      5.83 o 
  -2   8   2        6.35        4.91      1.80 o 
  -1   8   2      380.58      379.51      9.95 o 
   0   8   2     1409.91     1342.17     31.84 o 
   1   8   2      217.10      214.29      7.51 o 
   2   8   2      218.75      185.46      5.49 o 
   3   8   2      110.63      115.11      7.04 o 
   4   8   2      181.64      182.52      4.90 o 
   5   8   2       31.45       37.17      3.15 o 
   6   8   2      235.61      246.42      8.98 o 
   7   8   2      255.29      261.91      7.73 o 
   8   8   2      188.93      199.60      9.12 o 
   9   8   2       50.94       68.02      8.89 o 
  10   8   2       21.64       25.03      9.36 o 
  11   8   2       10.07       -0.82      7.59 o 
  12   8   2       10.92       11.39      8.92 o 
  -9   9   2       39.51       30.57     11.76 o 
  -8   9   2      108.93      128.60      8.44 o 
  -7   9   2      241.91      280.16      9.61 o 
  -6   9   2      130.65      138.06     23.69 o 
  -5   9   2        4.79        9.46      3.45 o 
  -4   9   2      552.26      562.05     12.83 o 
  -3   9   2       91.18      100.12      5.40 o 
  -2   9   2        6.08        7.39      2.65 o 
  -1   9   2      531.25      578.92     15.45 o 
   0   9   2     1461.99     1449.35     75.41 o 
   1   9   2       98.38       98.36      5.06 o 
   2   9   2      100.19      107.44      4.62 o 
   3   9   2       10.52       14.83      2.89 o 
   4   9   2        2.78        3.23      2.55 o 
   5   9   2      149.76      157.28     10.72 o 
   6   9   2      258.07      249.00     12.22 o 
   7   9   2       42.80       36.89      6.15 o 
   8   9   2      148.86      172.89     11.80 o 
   9   9   2        2.14       11.55     10.04 o 
  10   9   2      106.02       99.60     10.50 o 
  11   9   2       33.69       31.56     10.09 o 
  -8  10   2       88.08      114.46     14.00 o 
  -7  10   2      101.81      120.24      9.24 o 
  -6  10   2       49.22       41.21      7.49 o 
  -5  10   2        5.14       12.28      3.81 o 
  -4  10   2      105.79      109.66      5.65 o 
  -3  10   2        1.18        2.85      3.37 o 
  -2  10   2       75.74       88.65     10.98 o 
  -1  10   2      535.21      541.85     12.57 o 
   0  10   2      534.32      510.15     24.99 o 
   1  10   2       73.83       62.33      4.99 o 
   2  10   2      318.98      310.76     10.07 o 
   3  10   2       13.84       11.70      3.45 o 
   4  10   2       30.11       29.00      6.19 o 
   5  10   2      175.84      190.54      6.37 o 
   6  10   2      389.86      407.36     26.31 o 
   7  10   2       79.06       74.88      6.71 o 
   8  10   2        6.55        7.54      7.54 o 
   9  10   2       21.37       14.81     10.86 o 
  10  10   2       19.19       21.69      9.56 o 
  -7  11   2        2.81        6.35      8.01 o 
  -6  11   2       43.61       57.32      6.91 o 
  -5  11   2        2.24        4.24      8.15 o 
  -4  11   2        5.62        6.60      4.30 o 
  -3  11   2       10.67       11.97      4.61 o 
  -2  11   2      331.05      346.67     12.80 o 
  -1  11   2      152.97      171.61     19.38 o 
   0  11   2      255.59      252.75     28.86 o 
   1  11   2       36.45       46.63      5.55 o 
   2  11   2       91.20       89.77      6.68 o 
   3  11   2       70.62       72.30      3.76 o 
   4  11   2      113.85      123.51      6.78 o 
   5  11   2      352.46      363.64     12.95 o 
   6  11   2      514.23      577.02     19.82 o 
   7  11   2       88.71       79.71     12.14 o 
   8  11   2       58.95       74.31     14.38 o 
   9  11   2       70.04       69.52     10.91 o 
  -6  12   2       47.39       49.98     24.76 o 
  -5  12   2       28.35       25.77      5.69 o 
  -4  12   2        8.23        5.16      4.26 o 
  -3  12   2       86.83      102.01      8.83 o 
  -2  12   2      220.61      236.34     22.96 o 
  -1  12   2       64.03       74.39      9.96 o 
   0  12   2       11.67        9.20      6.02 o 
   1  12   2        1.83       17.46      7.32 o 
   2  12   2      261.22      267.46     11.42 o 
   3  12   2        1.94        0.58      4.07 o 
   4  12   2      233.41      239.92     10.88 o 
   5  12   2      167.72      189.41      9.54 o 
   6  12   2       52.08       43.25      8.10 o 
   7  12   2        9.67        6.58     11.85 o 
   8  12   2      134.75      145.09     17.92 o 
  -4  13   2        0.40       -9.51      9.51 o 
  -3  13   2       77.97       93.79     12.42 o 
  -2  13   2      125.96      125.42      9.41 o 
  -1  13   2        3.36        4.74      6.19 o 
   0  13   2      139.15      163.19     13.30 o 
   1  13   2       65.62       60.81      7.27 o 
   2  13   2       10.08       -3.01      6.01 o 
   3  13   2       12.08       14.81      7.70 o 
   4  13   2      161.53      160.32     14.61 o 
   5  13   2      135.82      146.13     10.67 o 
   6  13   2       29.21       19.24      7.09 o 
   0  14   2      111.36      111.19     14.61 o 
   1  14   2       80.09       53.44     19.68 o 
   2  14   2       15.11       -0.73     11.68 o 
   3  14   2       58.70       53.08     13.84 o 
   4  14   2      286.92      233.86     19.62 o 
  -3 -13   3      144.47       44.84     16.32 o 
  -2 -13   3       77.12       58.05     11.53 o 
   0 -13   3       22.19       -2.14     13.31 o 
  -6 -12   3       43.86       46.13      9.19 o 
  -5 -12   3       18.48       32.54      7.18 o 
  -4 -12   3      215.79      241.08     13.83 o 
  -3 -12   3      155.66      184.15     12.00 o 
  -2 -12   3       52.87       49.23      8.46 o 
  -1 -12   3        8.32       -2.78      7.06 o 
   0 -12   3      158.56      179.70     15.81 o 
   1 -12   3       70.03       75.41     10.70 o 
   2 -12   3       18.15        9.56      8.24 o 
   3 -12   3      109.49      101.15     12.13 o 
   4 -12   3      224.16      214.80     46.29 o 
   5 -12   3       37.97       26.19     10.76 o 
  -7 -11   3        4.96        7.89      5.99 o 
  -6 -11   3        0.50       -5.47      5.99 o 
  -5 -11   3       12.53       14.95      6.18 o 
  -4 -11   3      315.32      353.85     21.95 o 
  -3 -11   3      244.28      259.32     11.68 o 
  -2 -11   3       93.95      108.72     15.77 o 
  -1 -11   3       48.79       34.21      7.06 o 
   0 -11   3      180.37      185.60     14.68 o 
   1 -11   3       19.10       13.49      3.84 o 
   2 -11   3      153.91      156.70      8.01 o 
   3 -11   3      217.21      199.68     14.66 o 
   4 -11   3       94.36       97.44     10.03 o 
   5 -11   3      143.98      143.81     20.94 o 
   6 -11   3       15.51       -3.74      7.52 o 
  -8 -10   3        1.27        1.48      8.26 o 
  -7 -10   3        2.41        2.52      5.21 o 
  -6 -10   3       24.69       29.57      6.69 o 
  -5 -10   3      186.24      200.82     13.12 o 
  -4 -10   3      675.98      720.38     47.54 o 
  -3 -10   3      567.94      643.30     47.94 o 
  -2 -10   3        0.15       -2.16      9.45 o 
  -1 -10   3       52.50       44.66      3.05 o 
   0 -10   3      122.19      137.34      6.86 o 
   1 -10   3        0.75       -1.32      3.18 o 
   2 -10   3      265.33      290.38     11.20 o 
   3 -10   3      120.85      118.15     15.27 o 
   4 -10   3      118.11      107.64      6.94 o 
   5 -10   3        5.58       11.55      5.91 o 
   6 -10   3        3.72        3.87      5.26 o 
   7 -10   3       65.89       60.34      6.83 o 
   8 -10   3        6.32       10.86     10.74 o 
  -9  -9   3        8.97        5.45      8.92 o 
  -8  -9   3       26.24       15.81      9.08 o 
  -7  -9   3       43.83       65.77      9.17 o 
  -6  -9   3       82.33       88.29      7.02 o 
  -5  -9   3      350.19      364.41     13.25 o 
  -4  -9   3      278.08      275.73     10.06 o 
  -3  -9   3      121.29      111.64      6.67 o 
  -2  -9   3      118.60      123.93      4.48 o 
  -1  -9   3      113.32      115.82      7.06 o 
   0  -9   3       21.82       24.73      3.67 o 
   1  -9   3       48.38       43.00      3.30 o 
   2  -9   3      175.73      180.09      6.20 o 
   3  -9   3        3.34        3.39      3.78 o 
   4  -9   3       84.25       85.37      6.45 o 
   5  -9   3       11.12       11.54      5.08 o 
   6  -9   3       54.34       62.61      6.52 o 
   7  -9   3      131.53      149.61      8.65 o 
   8  -9   3       81.50       99.09     14.05 o 
 -10  -8   3        0.11       -4.43      9.71 o 
  -9  -8   3       15.98        7.39      8.03 o 
  -8  -8   3      159.34      168.53     14.66 o 
  -7  -8   3       61.93       76.96      5.24 o 
  -6  -8   3      305.66      295.54     11.38 o 
  -5  -8   3      349.37      342.12     12.96 o 
  -4  -8   3      314.91      300.10      9.50 o 
  -3  -8   3        5.43        4.28      1.72 o 
  -2  -8   3      167.03      169.22      5.49 o 
  -1  -8   3       44.68       39.75      4.16 o 
   0  -8   3      459.68      446.96     36.17 o 
   1  -8   3      319.33      316.50     26.05 o 
   2  -8   3      957.02      967.65     17.16 o 
   3  -8   3      815.47      842.60     16.77 o 
   4  -8   3      105.40      102.01      3.80 o 
   5  -8   3      359.01      365.87     24.30 o 
   6  -8   3      159.28      155.81      6.53 o 
   7  -8   3        5.84       -0.60      4.44 o 
   8  -8   3       90.41       84.99      7.48 o 
   9  -8   3      436.33      436.83     25.20 o 
 -11  -7   3        3.44       -0.49      9.58 o 
 -10  -7   3       26.86       39.18     12.37 o 
  -9  -7   3       35.59       23.38      4.72 o 
  -8  -7   3      111.17      112.00      5.97 o 
  -7  -7   3        6.80        7.00      2.47 o 
  -6  -7   3      466.86      507.71     12.08 o 
  -5  -7   3      533.95      546.57     13.27 o 
  -4  -7   3      115.08      104.21      3.13 o 
  -3  -7   3        3.60        4.43      2.46 o 
  -2  -7   3       83.28       80.65      4.39 o 
  -1  -7   3        8.50       13.09      1.44 o 
   0  -7   3      118.50      122.44      3.07 o 
   1  -7   3     1518.76     1495.92     50.09 o 
   2  -7   3      900.79      863.27     14.66 o 
   3  -7   3      562.59      542.24     10.14 o 
   4  -7   3      160.33      174.69     17.95 o 
   5  -7   3      458.67      479.12     13.16 o 
   6  -7   3       48.01       50.09      3.69 o 
   7  -7   3       37.33       39.09      4.09 o 
   8  -7   3        5.70        4.29      3.70 o 
   9  -7   3      178.68      180.28     15.76 o 
  10  -7   3        1.24        9.57      7.01 o 
  11  -7   3       39.02       11.99     12.52 o 
 -12  -6   3       78.88       59.63     12.08 o 
 -11  -6   3        0.16        3.80      4.46 o 
 -10  -6   3        3.43        0.82      3.65 o 
  -9  -6   3        8.89        4.92      3.93 o 
  -8  -6   3       18.99       20.27      4.16 o 
  -7  -6   3       39.61       38.08      4.11 o 
  -6  -6   3       99.09      102.79      3.99 o 
  -5  -6   3      568.42      545.43     17.95 o 
  -4  -6   3      368.92      304.19      5.21 o 
  -3  -6   3       39.09       41.74      1.35 o 
  -2  -6   3      554.12      563.91      9.15 o 
  -1  -6   3      269.47      269.95      4.55 o 
   0  -6   3      618.78      639.22      8.87 o 
   1  -6   3     2827.24     2785.03     47.48 o 
   2  -6   3     1162.23     1168.12     37.26 o 
   3  -6   3        8.07        9.54      1.41 o 
   4  -6   3      289.14      323.65      6.31 o 
   5  -6   3      217.20      204.69      7.55 o 
   6  -6   3       27.67       35.23      5.21 o 
   7  -6   3      304.96      336.79      6.89 o 
   8  -6   3      184.23      185.49      7.11 o 
   9  -6   3       34.73       31.39      4.95 o 
  10  -6   3        2.04       -0.86     11.17 o 
  11  -6   3       72.44       74.35     18.92 o 
 -12  -5   3       69.22       44.33      6.66 o 
 -11  -5   3        2.37       -4.11      5.25 o 
 -10  -5   3      111.50       93.55      7.19 o 
  -9  -5   3        1.48       -1.99      3.98 o 
  -8  -5   3       47.27       49.77      4.52 o 
  -7  -5   3       66.73       73.14      3.40 o 
  -6  -5   3      180.29      197.13      7.75 o 
  -5  -5   3      745.79      729.68     15.57 o 
  -4  -5   3      132.83      140.71      4.10 o 
  -3  -5   3     2105.52     2170.17     24.72 o 
  -2  -5   3      428.55      440.74     10.80 o 
  -1  -5   3      372.32      354.15      5.12 o 
   0  -5   3     2433.08     2313.07     27.35 o 
   1  -5   3     3398.69     3273.66     42.66 o 
   2  -5   3     1387.50     1343.98     18.33 o 
   3  -5   3      346.38      327.29      5.68 o 
   4  -5   3      299.56      310.74      5.66 o 
   5  -5   3       44.64       43.04      2.22 o 
   6  -5   3      243.93      254.30      7.60 o 
   7  -5   3      414.16      409.78      8.63 o 
   8  -5   3      206.68      225.20      7.86 o 
   9  -5   3       22.79       19.82      4.25 o 
  10  -5   3       65.83       70.35     12.97 o 
  11  -5   3      151.69      150.79      8.47 o 
  12  -5   3        0.48       -3.26      6.29 o 
 -13  -4   3       56.47       48.69     10.74 o 
 -12  -4   3       43.59       49.95      7.98 o 
 -11  -4   3        1.00        1.65      4.94 o 
 -10  -4   3       97.34       71.02      8.00 o 
  -9  -4   3       64.67       52.90      4.85 o 
  -8  -4   3      102.05      103.69      3.76 o 
  -7  -4   3      486.28      503.55      9.57 o 
  -6  -4   3     1019.92     1056.48     17.08 o 
  -5  -4   3        4.30        6.56      3.79 o 
  -4  -4   3     1466.68     1494.68     18.93 o 
  -3  -4   3     2000.39     2036.46     25.02 o 
  -2  -4   3        1.78        5.87      0.79 o 
  -1  -4   3      353.70      350.37      5.28 o 
   0  -4   3      375.44      297.80     11.31 o 
   1  -4   3     1288.35     1143.47     13.14 o 
   2  -4   3      200.73      182.34      3.32 o 
   3  -4   3       19.79       20.99      2.10 o 
   4  -4   3      100.10       92.02      2.54 o 
   5  -4   3       31.56       44.33      2.40 o 
   6  -4   3      321.56      363.82      8.07 o 
   7  -4   3     1371.28     1435.94     23.97 o 
   8  -4   3      266.59      260.25     15.28 o 
   9  -4   3        1.55        6.28      6.57 o 
  10  -4   3      220.15      221.73      8.76 o 
  11  -4   3       17.22        8.43      8.30 o 
  12  -4   3        1.41       -5.55      5.80 o 
 -13  -3   3       75.05       83.18      9.36 o 
 -12  -3   3      118.90      123.12      9.12 o 
 -11  -3   3        3.29        2.62      4.44 o 
 -10  -3   3      106.98      118.89      7.55 o 
  -9  -3   3        1.70       11.11      6.63 o 
  -8  -3   3     1008.04     1021.08     33.58 o 
  -7  -3   3     2178.63     2225.64     36.37 o 
  -6  -3   3      930.38      907.02     15.03 o 
  -5  -3   3      157.09      172.98      3.41 o 
  -4  -3   3     1684.41     1716.13     21.45 o 
  -3  -3   3      786.57      771.78     10.56 o 
  -2  -3   3     1475.84     1641.72     18.69 o 
  -1  -3   3     1440.06     1387.41     35.32 o 
   0  -3   3      586.90      491.81     25.67 o 
   1  -3   3      172.27      149.71      5.81 o 
   2  -3   3       15.92       22.42      1.14 o 
   3  -3   3      215.21      230.48      8.57 o 
   4  -3   3       20.02       20.26      3.04 o 
   5  -3   3      367.54      363.31     18.38 o 
   6  -3   3     4362.17     4622.07     65.59 o 
   7  -3   3     1626.85     1688.28     31.71 o 
   8  -3   3       34.83       32.26      4.58 o 
   9  -3   3        2.07       -1.49      4.43 o 
  10  -3   3       74.19       74.03      5.77 o 
  11  -3   3        4.32       10.05      9.81 o 
  12  -3   3        2.63        6.07      5.60 o 
  13  -3   3        9.80       12.80      9.72 o 
 -13  -2   3       55.88       58.84      7.47 o 
 -12  -2   3       17.70       19.69      7.85 o 
 -11  -2   3       20.78       26.98      6.40 o 
 -10  -2   3        0.70       -0.97      2.89 o 
  -9  -2   3      160.06      149.75      6.27 o 
  -8  -2   3     1005.06     1024.49     33.69 o 
  -7  -2   3     1357.55     1411.45     36.06 o 
  -6  -2   3        8.24       10.37      1.90 o 
  -5  -2   3       52.81       54.01      1.93 o 
  -4  -2   3      915.36      905.95     23.91 o 
  -3  -2   3      644.37      769.23     13.52 o 
  -2  -2   3     3555.92     3693.36     54.14 o 
  -1  -2   3     2330.66     2258.75     21.77 o 
   0  -2   3      784.69      672.93      8.67 o 
   1  -2   3       98.84       86.75      1.18 o 
   2  -2   3     2632.32     2777.45     63.16 o 
   3  -2   3      739.66      802.11     12.34 o 
   4  -2   3      671.15      803.14     17.49 o 
   5  -2   3      797.73      775.03     13.11 o 
   6  -2   3     2227.00     2219.31     44.91 o 
   7  -2   3       70.05       73.47      2.64 o 
   8  -2   3       13.40       17.35      4.71 o 
   9  -2   3       64.11       71.47      7.50 o 
  10  -2   3       20.51       16.94      4.28 o 
  11  -2   3        9.23        3.24      6.33 o 
  12  -2   3       27.99       31.73      7.49 o 
  13  -2   3       42.75       43.12      6.21 o 
 -13  -1   3        8.60        4.43      6.10 o 
 -12  -1   3      178.26      164.57      9.87 o 
 -11  -1   3       16.67       19.28      4.50 o 
 -10  -1   3       13.61       15.11      3.35 o 
  -9  -1   3      196.19      195.03      9.41 o 
  -8  -1   3     1915.59     1979.54     36.14 o 
  -7  -1   3      340.61      371.87      8.69 o 
  -6  -1   3       88.96       86.60      4.08 o 
  -5  -1   3      126.41      125.66      3.31 o 
  -4  -1   3      389.72      410.58     14.00 o 
  -3  -1   3      713.04      798.12     29.59 o 
  -2  -1   3     1670.88     1583.81     22.01 o 
  -1  -1   3     3318.07     3326.79     76.84 o 
   0  -1   3     3946.36     3775.25     36.49 o 
   1  -1   3      672.42      780.17     13.99 o 
   2  -1   3     1645.99     1679.11     17.11 o 
   3  -1   3     5235.49     5503.09     73.27 o 
   4  -1   3      173.20      227.44      7.94 o 
   5  -1   3     1344.68     1275.95     28.48 o 
   6  -1   3     1824.60     1684.66     25.84 o 
   7  -1   3      679.77      673.37     33.03 o 
   8  -1   3       38.92       29.54      7.89 o 
   9  -1   3      312.86      320.07     13.25 o 
  10  -1   3        2.09        2.70      5.33 o 
  11  -1   3       62.51       58.01      5.50 o 
  12  -1   3      172.14      174.54      8.63 o 
  13  -1   3      308.05      288.19     12.23 o 
 -13   0   3       36.19       19.93      7.55 o 
 -12   0   3      102.45      112.11      8.13 o 
 -11   0   3        8.31       11.57      5.30 o 
 -10   0   3       30.96       43.85      7.73 o 
  -9   0   3      726.61      748.61     17.83 o 
  -8   0   3     1281.10     1219.33     24.00 o 
  -7   0   3       67.37       70.48      4.90 o 
  -6   0   3      102.35       92.12      3.32 o 
  -5   0   3      361.27      369.82      8.03 o 
  -4   0   3        2.34        2.61      1.73 o 
  -3   0   3       11.22        6.47      2.72 o 
  -2   0   3     2849.63     2607.96     60.00 o 
  -1   0   3      744.85      739.49     11.37 o 
   0   0   3      491.52      466.90      7.79 o 
   1   0   3     1863.20     1945.44     20.11 o 
   2   0   3     3751.99     4196.95     43.11 o 
   3   0   3     1736.77     1921.85     25.97 o 
   4   0   3      473.67      427.43      8.63 o 
   5   0   3     2658.63     2507.48     42.55 o 
   6   0   3     1187.67     1098.10     19.47 o 
   7   0   3      862.30      838.24     15.64 o 
   8   0   3       86.24       86.11      4.71 o 
   9   0   3      439.69      443.60     10.59 o 
  10   0   3        9.39        9.62      4.85 o 
  11   0   3      106.12      108.96      5.20 o 
  12   0   3      161.37      173.23      8.10 o 
  13   0   3      147.38      160.46     10.47 o 
 -13   1   3       29.66       18.79      9.35 o 
 -12   1   3       17.71       23.58      7.92 o 
 -11   1   3      180.82      170.92     14.31 o 
 -10   1   3        9.68        6.07      3.73 o 
  -9   1   3      386.62      401.73     10.08 o 
  -8   1   3      430.72      422.81     10.14 o 
  -7   1   3      188.41      170.86      5.66 o 
  -6   1   3      625.63      609.12     19.41 o 
  -5   1   3      472.15      514.93      9.90 o 
  -4   1   3     1936.90     2031.43     38.35 o 
  -3   1   3     3453.15     3351.82     51.65 o 
  -2   1   3       52.13       34.15      1.19 o 
  -1   1   3     2802.83     2724.48     37.68 o 
   0   1   3     2883.36     3197.01     43.49 o 
   1   1   3      692.15      644.28      6.88 o 
   2   1   3       36.08       43.04      0.89 o 
   3   1   3      145.25      200.75      2.69 o 
   4   1   3      219.77      177.06      3.14 o 
   5   1   3     2523.69     2348.42     33.27 o 
   6   1   3      349.06      342.99      6.50 o 
   7   1   3       83.42       73.68      3.52 o 
   8   1   3      497.69      501.79     11.82 o 
   9   1   3      334.68      337.39      7.98 o 
  10   1   3      104.46      107.19      4.51 o 
  11   1   3      399.81      408.91     10.45 o 
  12   1   3      103.76      118.54      7.55 o 
  13   1   3       40.27       55.31      7.68 o 
 -13   2   3        2.26        7.39      8.59 o 
 -12   2   3        3.94        0.53      6.41 o 
 -11   2   3       36.32       38.74      7.59 o 
 -10   2   3      195.09      178.33      7.49 o 
  -9   2   3      788.32      828.39     18.18 o 
  -8   2   3      118.34      109.05      4.83 o 
  -7   2   3        2.13        0.66      2.56 o 
  -6   2   3      760.76      779.88     15.51 o 
  -5   2   3      191.48      178.89      5.13 o 
  -4   2   3     4040.50     4071.35     62.46 o 
  -3   2   3     5077.38     5003.13     74.27 o 
  -2   2   3     2876.24     2914.90     37.27 o 
  -1   2   3     2004.07     1906.79     27.45 o 
   0   2   3     2476.05     2621.79     32.95 o 
   1   2   3     9511.08     9478.53    178.44 o 
   2   2   3     1038.37     1043.08     14.55 o 
   3   2   3     1349.87     1311.49     14.15 o 
   4   2   3     3702.47     3452.20     50.77 o 
   5   2   3     3479.67     3477.37     43.42 o 
   6   2   3      140.57      159.80      4.11 o 
   7   2   3     1272.79     1251.23     19.79 o 
   8   2   3       86.98       96.47      5.18 o 
   9   2   3       43.43       40.73      3.12 o 
  10   2   3      320.39      343.18      9.52 o 
  11   2   3      264.80      294.24     18.94 o 
  12   2   3       78.77       89.87      5.93 o 
  13   2   3        7.74      -10.43     10.43 o 
 -12   3   3       40.25       33.39      5.86 o 
 -11   3   3      113.54      100.79      7.43 o 
 -10   3   3      305.35      327.79     10.32 o 
  -9   3   3      232.48      251.61      7.75 o 
  -8   3   3        0.77        1.47      3.26 o 
  -7   3   3       42.01       36.47      5.69 o 
  -6   3   3      456.96      520.72     11.15 o 
  -5   3   3      443.37      450.91      9.27 o 
  -4   3   3      742.33      645.73     19.33 o 
  -3   3   3     2683.58     2615.05     48.72 o 
  -2   3   3     2237.78     2174.99     67.69 o 
  -1   3   3     2581.11     2656.11     37.10 o 
   0   3   3      295.35      296.97      6.41 o 
   1   3   3    13685.77    13977.98    257.68 o 
   2   3   3      153.40      167.72      6.12 o 
   3   3   3     3786.54     3722.36     44.59 o 
   4   3   3     3841.83     3743.07     56.07 o 
   5   3   3     1607.36     1665.79     20.42 o 
   6   3   3       90.14       98.40      2.50 o 
   7   3   3     1414.15     1428.66     21.68 o 
   8   3   3       68.68       77.14      3.24 o 
   9   3   3        5.96        8.52      2.26 o 
  10   3   3       32.00       34.34      4.38 o 
  11   3   3      222.27      231.44     20.59 o 
  12   3   3      140.07      130.49      6.78 o 
  13   3   3        4.74        9.82      6.35 o 
 -12   4   3       35.56       44.38      8.90 o 
 -11   4   3       90.00       94.88      6.47 o 
 -10   4   3      120.18      117.57      6.21 o 
  -9   4   3       79.98       85.94      5.22 o 
  -8   4   3        0.93        2.65      3.48 o 
  -7   4   3      590.20      588.69     13.25 o 
  -6   4   3       41.30       52.93      3.18 o 
  -5   4   3        5.82        6.22      2.52 o 
  -4   4   3      667.43      645.46     14.98 o 
  -3   4   3     1971.26     1846.71     42.57 o 
  -2   4   3      812.47      793.14     19.10 o 
  -1   4   3        5.75        9.66      2.30 o 
   0   4   3     3028.52     3168.30     39.26 o 
   1   4   3     3775.74     4186.84     80.45 o 
   2   4   3        2.48        4.83      0.24 o 
   3   4   3     3794.32     3608.74     44.13 o 
   4   4   3      368.69      348.30      5.05 o 
   5   4   3      100.45       98.90      1.96 o 
   6   4   3       11.48       14.88      1.17 o 
   7   4   3       87.08       93.98      4.57 o 
   8   4   3       22.78       24.95      2.31 o 
   9   4   3      605.67      587.63     13.61 o 
  10   4   3      237.02      249.99     24.16 o 
  11   4   3      297.44      331.77     10.29 o 
  12   4   3       52.51       41.20      9.87 o 
  13   4   3       33.38       24.63      8.02 o 
 -12   5   3       70.78       66.96      9.76 o 
 -11   5   3      184.97      176.42     12.64 o 
 -10   5   3      114.45      118.51     26.86 o 
  -9   5   3      103.20      102.48      7.42 o 
  -8   5   3       68.58       71.83      5.64 o 
  -7   5   3      249.26      242.45      8.87 o 
  -6   5   3       93.20       98.19      5.20 o 
  -5   5   3     1341.04     1330.11     29.60 o 
  -4   5   3     1304.77     1263.45     27.56 o 
  -3   5   3     1373.26     1340.45     28.24 o 
  -2   5   3       16.20       24.64      2.20 o 
  -1   5   3     1151.95     1158.26     18.52 o 
   0   5   3        4.79        6.68      1.32 o 
   1   5   3     1166.67     1120.65     15.96 o 
   2   5   3      368.43      296.61      7.95 o 
   3   5   3     1179.60     1068.94     20.66 o 
   4   5   3      295.02      286.33      4.12 o 
   5   5   3      155.09      146.65      4.84 o 
   6   5   3      177.08      186.41      3.70 o 
   7   5   3       11.85       13.88      1.43 o 
   8   5   3       76.11       67.59      3.23 o 
   9   5   3      443.06      466.47     11.43 o 
  10   5   3      375.89      392.05     13.41 o 
  11   5   3      193.34      218.15     19.79 o 
  12   5   3       37.49       43.34      5.19 o 
  13   5   3       88.22       76.76      8.54 o 
 -11   6   3      237.37      200.47     11.83 o 
 -10   6   3       65.67       66.06      6.76 o 
  -9   6   3        0.82       -3.22      5.11 o 
  -8   6   3      253.01      279.83     10.69 o 
  -7   6   3      384.69      392.70     24.18 o 
  -6   6   3        0.46       -0.49      2.67 o 
  -5   6   3     2145.91     2211.85     46.74 o 
  -4   6   3     1456.51     1378.37     26.10 o 
  -3   6   3      715.35      710.93     14.30 o 
  -2   6   3        8.40        6.45      1.51 o 
  -1   6   3      895.26      904.63     14.88 o 
   0   6   3       28.53       37.95      1.32 o 
   1   6   3     1328.87     1350.66     16.15 o 
   2   6   3     1520.10     1365.61     32.29 o 
   3   6   3     1662.18     1478.45     28.86 o 
   4   6   3      120.52      107.87      3.07 o 
   5   6   3     1815.81     1766.35     22.44 o 
   6   6   3      296.90      296.38      5.52 o 
   7   6   3      126.70      143.09      3.89 o 
   8   6   3        2.07        3.16      2.13 o 
   9   6   3      226.17      225.26     13.59 o 
  10   6   3      366.20      371.40     13.17 o 
  11   6   3       57.71       55.44      4.69 o 
  12   6   3        1.13        4.59      5.78 o 
  13   6   3       23.27        3.80     11.35 o 
 -11   7   3      139.59      115.01     17.06 o 
 -10   7   3       14.53       27.33      8.28 o 
  -9   7   3      140.49      129.08     22.99 o 
  -8   7   3       12.69       13.15      7.82 o 
  -7   7   3       14.83       14.73      4.65 o 
  -6   7   3      219.35      239.35     10.62 o 
  -5   7   3      622.14      648.48     14.14 o 
  -4   7   3      397.84      370.23      8.58 o 
  -3   7   3       31.01       29.51      5.50 o 
  -2   7   3        2.76        3.07      1.39 o 
  -1   7   3      640.35      684.65     11.29 o 
   0   7   3       21.37       21.72      1.22 o 
   1   7   3      454.55      469.02     21.66 o 
   2   7   3     2439.41     2212.29     50.81 o 
   3   7   3      788.66      727.95     15.50 o 
   4   7   3      122.80      110.77      6.60 o 
   5   7   3      522.64      524.06     11.29 o 
   6   7   3      349.54      351.52      8.60 o 
   7   7   3        2.41        1.98      1.72 o 
   8   7   3       91.56       96.42      7.17 o 
   9   7   3      197.41      195.08      6.43 o 
  10   7   3      104.28      109.24      7.64 o 
  11   7   3       33.39       59.63     12.27 o 
  12   7   3        4.31        0.16      7.50 o 
 -10   8   3       31.91       18.45      5.91 o 
  -9   8   3      131.38      123.40     18.46 o 
  -8   8   3       14.56       10.30      3.88 o 
  -7   8   3       39.85       38.33      8.10 o 
  -6   8   3       51.10       47.63      4.24 o 
  -5   8   3       80.91       87.42     11.26 o 
  -4   8   3      116.32      129.66      4.75 o 
  -3   8   3       18.85       16.97      3.56 o 
  -2   8   3       79.77       71.41      3.11 o 
  -1   8   3       43.04       50.66      2.44 o 
   0   8   3       53.13       63.71      5.08 o 
   1   8   3      433.00      451.00     18.52 o 
   2   8   3     2726.65     2567.79     59.95 o 
   3   8   3     1051.12      988.77     20.75 o 
   4   8   3        6.79        9.93      2.96 o 
   5   8   3      204.55      230.00      6.75 o 
   6   8   3      189.20      191.46      5.91 o 
   7   8   3       55.09       53.87      3.55 o 
   8   8   3      210.55      230.15      9.71 o 
   9   8   3      130.51      122.86      7.02 o 
  10   8   3       55.48       74.97     11.11 o 
  11   8   3       23.51       25.93     11.50 o 
  12   8   3       50.64       46.40      9.79 o 
  -9   9   3      132.19      129.75     13.44 o 
  -8   9   3       25.62       17.80      6.05 o 
  -7   9   3       79.88       90.10      5.99 o 
  -6   9   3      197.95      236.20     10.25 o 
  -5   9   3      116.77      128.60      6.70 o 
  -4   9   3        2.30        2.45      3.29 o 
  -3   9   3       26.81       27.92      3.93 o 
  -2   9   3       65.76       74.52      4.43 o 
  -1   9   3       54.70       47.09      3.34 o 
   0   9   3       78.88       76.09      3.36 o 
   1   9   3     1014.88      953.22     34.08 o 
   2   9   3      869.47      814.65     25.18 o 
   3   9   3       30.51       23.32      3.27 o 
   4   9   3      128.50      124.35      8.38 o 
   5   9   3      107.84      111.46      4.36 o 
   6   9   3        8.70       10.36      2.69 o 
   7   9   3       87.35       99.15      4.44 o 
   8   9   3      181.45      201.05      8.87 o 
   9   9   3      141.75      155.48     10.88 o 
  10   9   3        0.27       -5.45      6.94 o 
  11   9   3       82.11       74.31     10.84 o 
  -8  10   3        1.06        4.43      7.39 o 
  -7  10   3      159.86      161.75      8.88 o 
  -6  10   3      285.95      304.19      9.62 o 
  -5  10   3       76.11       76.27      7.45 o 
  -4  10   3        2.84        8.41      4.61 o 
  -3  10   3       81.08       90.83      5.38 o 
  -2  10   3       68.52       68.67      4.25 o 
  -1  10   3        0.09       -2.78      2.78 o 
   0  10   3      753.38      729.85     15.52 o 
   1  10   3      760.11      713.75     19.15 o 
   2  10   3      304.40      284.90     10.10 o 
   3  10   3       32.25       37.53      5.10 o 
   4  10   3        3.00        6.70      2.58 o 
   5  10   3       70.59       69.62      4.13 o 
   6  10   3       90.58       76.80      5.50 o 
   7  10   3      243.29      259.39      8.10 o 
   8  10   3      173.11      174.94     13.58 o 
   9  10   3       40.78       29.44     11.70 o 
  10  10   3        0.38        1.17      7.44 o 
  -7  11   3       67.37       74.24     15.66 o 
  -6  11   3      110.40      132.19     12.60 o 
  -5  11   3       24.22       34.22      5.16 o 
  -4  11   3       81.93       82.37      5.59 o 
  -3  11   3      384.40      411.11     11.64 o 
  -2  11   3       89.80       89.07      4.69 o 
  -1  11   3       27.33       31.62      5.81 o 
   0  11   3      492.55      493.39     15.11 o 
   1  11   3      442.58      436.89     14.03 o 
   2  11   3       19.58       13.57      4.04 o 
   3  11   3       57.17       46.06      4.57 o 
   4  11   3      116.53      109.00      4.69 o 
   5  11   3        7.76        6.09      3.39 o 
   6  11   3      298.77      299.71     20.72 o 
   7  11   3      230.23      272.18     16.51 o 
   8  11   3        2.80        1.99      7.60 o 
   9  11   3        9.16       12.80     12.13 o 
  -6  12   3       11.02       16.04      6.43 o 
  -5  12   3        6.45       11.56     13.21 o 
  -4  12   3       30.40       30.08      5.11 o 
  -3  12   3       94.14       82.15     12.46 o 
  -2  12   3        8.27        8.97      4.62 o 
  -1  12   3       57.95       60.00      6.42 o 
   0  12   3       79.16       85.43      6.44 o 
   1  12   3      113.73      100.24      7.21 o 
   2  12   3       47.80       53.55      7.16 o 
   3  12   3      196.87      183.01      7.23 o 
   4  12   3       23.91       27.80      5.14 o 
   5  12   3       65.23       81.45      8.45 o 
   6  12   3      170.75      191.70     12.84 o 
   7  12   3      343.89      373.81     22.32 o 
   8  12   3       72.36       49.96     14.15 o 
  -4  13   3       30.12        5.10     12.97 o 
  -3  13   3       76.37       70.32      8.30 o 
  -2  13   3       57.98       68.46      8.20 o 
  -1  13   3      343.56      366.20     15.71 o 
   0  13   3       72.39       98.01     15.43 o 
   1  13   3       17.09       23.11      6.15 o 
   2  13   3        3.58       11.30      5.10 o 
   3  13   3      103.56      107.47      8.39 o 
   4  13   3        0.60       11.04      7.58 o 
   5  13   3       70.88       61.43     11.86 o 
   6  13   3      266.50      252.27     23.86 o 
  -1  14   3      170.89      151.66     15.17 o 
   0  14   3       23.75       12.30     17.84 o 
   1  14   3        1.26       -6.84      6.84 o 
   2  14   3        2.81        3.23      6.90 o 
   3  14   3       11.61        5.10      8.57 o 
   4  14   3        0.56        6.38     12.13 o 
   5  14   3       17.60        1.48      9.07 o 
  -6 -12   4        1.29        8.70     13.62 o 
  -5 -12   4        1.28        2.82      7.34 o 
  -4 -12   4       16.55       15.78      8.82 o 
  -3 -12   4        2.24       -5.76      5.76 o 
  -2 -12   4       63.07       42.29      9.51 o 
  -1 -12   4       87.07       93.55     11.67 o 
   0 -12   4       72.70       90.60     13.43 o 
   1 -12   4       14.03       11.81      8.03 o 
   2 -12   4       33.02       42.63     12.57 o 
   3 -12   4       36.56       32.15     12.95 o 
   4 -12   4       28.29       -0.41     14.27 o 
   5 -12   4      147.76       89.62      9.23 o 
  -7 -11   4        0.47        7.54      8.74 o 
  -6 -11   4        1.09        4.34      5.49 o 
  -5 -11   4        6.23       -1.71      5.64 o 
  -4 -11   4        0.55        3.13      4.94 o 
  -3 -11   4      174.40      190.26      9.57 o 
  -2 -11   4      311.29      314.25     12.85 o 
  -1 -11   4      261.29      272.19     16.08 o 
   0 -11   4        0.04        9.39      9.51 o 
   1 -11   4       85.76       74.92      5.71 o 
   2 -11   4       39.03       33.78      5.25 o 
   3 -11   4        0.12       -2.16      4.09 o 
   4 -11   4       34.34       29.34      5.17 o 
   5 -11   4      108.81      111.83      9.71 o 
   6 -11   4        6.91        3.24      6.29 o 
  -8 -10   4        7.39        2.96     12.34 o 
  -7 -10   4        1.75        4.02      7.20 o 
  -6 -10   4        3.47        9.79      5.32 o 
  -5 -10   4      134.37      169.55      9.80 o 
  -4 -10   4       13.58       14.98      6.89 o 
  -3 -10   4      504.85      515.35     16.27 o 
  -2 -10   4      222.49      229.06     10.42 o 
  -1 -10   4      129.05      121.11      6.15 o 
   0 -10   4       57.16       69.22      5.24 o 
   1 -10   4      293.76      324.10     11.56 o 
   2 -10   4       33.36       35.18      5.41 o 
   3 -10   4       98.90       83.32      6.58 o 
   4 -10   4       47.91       54.29      5.92 o 
   5 -10   4        4.04        4.97      6.42 o 
   6 -10   4        0.47       -4.83      4.83 o 
   7 -10   4        0.55       -3.46     10.22 o 
  -9  -9   4      121.16      100.63     16.74 o 
  -8  -9   4        6.25        6.38      8.88 o 
  -7  -9   4        5.90        7.53      6.12 o 
  -6  -9   4       10.75       14.84      6.44 o 
  -5  -9   4      130.13      162.95      8.57 o 
  -4  -9   4        9.66        7.66      5.84 o 
  -3  -9   4      498.25      501.48     12.19 o 
  -2  -9   4      584.70      579.55     29.71 o 
  -1  -9   4       64.15       66.95     10.21 o 
   0  -9   4       25.60       20.81      3.37 o 
   1  -9   4      261.96      269.14     10.63 o 
   2  -9   4        0.73        0.11      2.86 o 
   3  -9   4      364.83      356.15     12.12 o 
   4  -9   4      673.25      715.69     21.11 o 
   5  -9   4      224.71      256.15     24.78 o 
   6  -9   4      199.70      204.41      9.66 o 
   7  -9   4      108.53      105.49     10.69 o 
   8  -9   4       77.86       83.66     12.90 o 
 -10  -8   4       81.52       71.46     12.57 o 
  -9  -8   4        1.69       -6.38      8.23 o 
  -8  -8   4       22.11       14.81     10.66 o 
  -7  -8   4       28.85       17.59      7.11 o 
  -6  -8   4        2.11       -0.72      2.82 o 
  -5  -8   4       71.28       60.66      3.61 o 
  -4  -8   4      148.90      158.45      5.32 o 
  -3  -8   4      530.78      554.25     12.16 o 
  -2  -8   4      438.45      417.11     15.10 o 
  -1  -8   4        0.37        4.70      2.30 o 
   0  -8   4        3.32        7.01      2.79 o 
   1  -8   4       42.56       52.25      6.43 o 
   2  -8   4       83.56       85.67      6.18 o 
   3  -8   4      583.86      591.72     19.68 o 
   4  -8   4      798.72      792.44     32.06 o 
   5  -8   4       85.39       77.48      5.39 o 
   6  -8   4       27.82       22.36      5.08 o 
   7  -8   4      169.35      155.19      6.80 o 
   8  -8   4       69.41       53.91     10.78 o 
   9  -8   4       54.46       65.31     10.58 o 
 -11  -7   4      227.08      185.26     19.91 o 
 -10  -7   4      136.24      158.37     15.81 o 
  -9  -7   4        3.91       -2.78      4.44 o 
  -8  -7   4        2.46        6.25      3.98 o 
  -7  -7   4      231.28      208.68      8.15 o 
  -6  -7   4       13.99       13.25      2.81 o 
  -5  -7   4      533.03      515.63     12.28 o 
  -4  -7   4      244.33      248.05      7.45 o 
  -3  -7   4      449.91      441.49      8.57 o 
  -2  -7   4      675.50      590.62     14.30 o 
  -1  -7   4      132.93      144.99      4.79 o 
   0  -7   4      388.31      369.61      8.13 o 
   1  -7   4       22.90       24.86      2.40 o 
   2  -7   4        3.60        8.07      2.09 o 
   3  -7   4      757.60      773.02     27.45 o 
   4  -7   4      673.12      702.24     13.16 o 
   5  -7   4        2.28        4.67      3.01 o 
   6  -7   4      181.79      190.94      7.09 o 
   7  -7   4       30.41       28.90      3.90 o 
   8  -7   4       14.19       13.06      6.19 o 
   9  -7   4      116.51      116.23     13.90 o 
  10  -7   4      227.47      234.05     20.11 o 
 -11  -6   4      519.76      495.02     19.99 o 
 -10  -6   4      207.38      192.67      9.61 o 
  -9  -6   4        1.26        0.49      4.64 o 
  -8  -6   4      140.83      146.33      7.14 o 
  -7  -6   4      251.10      252.25      9.37 o 
  -6  -6   4       69.78       59.63      4.20 o 
  -5  -6   4      541.71      559.24     12.67 o 
  -4  -6   4      783.35      825.15     12.69 o 
  -3  -6   4     1146.99     1120.58     19.81 o 
  -2  -6   4        1.08        3.49      1.11 o 
  -1  -6   4     1728.46     1745.42     23.39 o 
   0  -6   4      730.71      717.16      9.90 o 
   1  -6   4     1037.97     1004.08     13.49 o 
   2  -6   4     1004.05      970.60     24.41 o 
   3  -6   4      636.52      635.68     10.11 o 
   4  -6   4      554.63      543.08      9.59 o 
   5  -6   4      136.50      132.83      3.62 o 
   6  -6   4      227.83      235.69      6.23 o 
   7  -6   4        1.60        6.29      3.39 o 
   8  -6   4       26.79       23.73      5.53 o 
   9  -6   4       34.60       31.83      5.67 o 
  10  -6   4      186.63      205.47     10.18 o 
  11  -6   4       10.51        6.72      7.57 o 
 -12  -5   4       27.10       15.01      7.06 o 
 -11  -5   4       76.28       75.41      8.24 o 
 -10  -5   4       94.05      106.89      7.42 o 
  -9  -5   4        2.50        9.39      5.43 o 
  -8  -5   4       74.39       75.86      5.81 o 
  -7  -5   4      149.56      142.34      5.20 o 
  -6  -5   4      136.25      136.08      4.60 o 
  -5  -5   4      475.72      528.40      8.49 o 
  -4  -5   4     2281.54     2333.95     26.85 o 
  -3  -5   4      293.72      286.17      4.07 o 
  -2  -5   4      214.59      215.27      3.77 o 
  -1  -5   4     1137.01     1214.53     15.49 o 
   0  -5   4      201.60      210.40      3.91 o 
   1  -5   4      655.03      661.52     11.57 o 
   2  -5   4     1083.58     1021.71     14.59 o 
   3  -5   4      207.33      181.39      3.82 o 
   4  -5   4       32.79       31.75      1.88 o 
   5  -5   4      161.61      165.83      3.97 o 
   6  -5   4      154.21      147.91      6.25 o 
   7  -5   4        1.70        4.51      1.98 o 
   8  -5   4      129.22      131.71      6.02 o 
   9  -5   4      270.51      290.16      9.85 o 
  10  -5   4      170.43      169.25      8.69 o 
  11  -5   4       12.17       21.22      5.92 o 
 -12  -4   4       38.88       30.28      7.21 o 
 -11  -4   4       50.45       34.67      5.74 o 
 -10  -4   4      152.73      179.36      9.28 o 
  -9  -4   4       58.61       55.55      5.35 o 
  -8  -4   4      114.38      116.11      6.63 o 
  -7  -4   4       27.30       16.04      1.91 o 
  -6  -4   4      465.83      441.91     13.49 o 
  -5  -4   4     1058.22     1033.96     14.67 o 
  -4  -4   4     1748.51     1719.06     22.21 o 
  -3  -4   4       46.02       66.88      4.02 o 
  -2  -4   4      245.82      264.60      3.70 o 
  -1  -4   4       93.82       77.96      3.95 o 
   0  -4   4      721.48      782.23     19.01 o 
   1  -4   4     1197.87     1207.79     22.37 o 
   2  -4   4     2090.93     1932.38     25.43 o 
   3  -4   4      247.29      249.86      4.38 o 
   4  -4   4        0.53       -0.57      1.11 o 
   5  -4   4       41.42       47.69      1.99 o 
   6  -4   4      491.84      474.99     18.75 o 
   7  -4   4       26.74       28.66      3.13 o 
   8  -4   4     1785.39     1786.90     35.55 o 
   9  -4   4      806.04      802.72     19.71 o 
  10  -4   4       32.50       30.20      5.63 o 
  11  -4   4        4.34        7.88      6.06 o 
  12  -4   4       63.60       56.07     17.53 o 
 -12  -3   4      182.94      176.98     10.24 o 
 -11  -3   4       92.58      101.15      8.00 o 
 -10  -3   4       28.97       26.98      6.40 o 
  -9  -3   4      271.72      253.78     11.16 o 
  -8  -3   4       69.52       66.95      3.30 o 
  -7  -3   4      515.59      494.84     21.39 o 
  -6  -3   4     1235.93     1242.50     18.17 o 
  -5  -3   4      826.86      826.96     13.58 o 
  -4  -3   4       66.08       65.28      2.99 o 
  -3  -3   4      245.73      270.68      4.97 o 
  -2  -3   4      527.75      522.17      8.31 o 
  -1  -3   4     3046.29     3429.33     37.16 o 
   0  -3   4     2114.98     2110.90     50.86 o 
   1  -3   4     1306.85     1255.31     40.15 o 
   2  -3   4     1869.19     1895.01     38.07 o 
   3  -3   4     1060.27     1020.05     28.73 o 
   4  -3   4      143.56      143.73      7.78 o 
   5  -3   4      433.68      474.78     15.67 o 
   6  -3   4     2423.43     2564.11     41.72 o 
   7  -3   4        1.74        3.36      1.88 o 
   8  -3   4      742.80      727.67     16.88 o 
   9  -3   4      123.35      131.30      6.07 o 
  10  -3   4       11.25       11.83      4.76 o 
  11  -3   4       52.07       45.44      7.03 o 
  12  -3   4       93.47       90.36      7.75 o 
  13  -3   4        0.30      -10.37     13.79 o 
 -13  -2   4      131.76      116.93     10.27 o 
 -12  -2   4      232.62      260.87     14.50 o 
 -11  -2   4        8.34       15.61      6.09 o 
 -10  -2   4      168.08      158.91      6.88 o 
  -9  -2   4      153.85      159.50      5.21 o 
  -8  -2   4      123.97      113.00      4.62 o 
  -7  -2   4      198.03      203.97      5.35 o 
  -6  -2   4     2889.30     2836.09     46.03 o 
  -5  -2   4      484.11      513.12     16.02 o 
  -4  -2   4      226.76      256.59      8.21 o 
  -3  -2   4     1025.99      992.04     14.27 o 
  -2  -2   4     1388.86     1454.02     31.79 o 
  -1  -2   4        3.51        5.51      0.45 o 
   0  -2   4     1008.43      950.84     19.42 o 
   1  -2   4     2957.81     2848.25     70.21 o 
   2  -2   4     2830.87     2924.83     38.31 o 
   3  -2   4       35.56       26.54      1.18 o 
   4  -2   4        4.27        7.37      1.48 o 
   5  -2   4      629.09      655.06     13.49 o 
   6  -2   4      885.87      965.11     20.35 o 
   7  -2   4       57.08       69.47      2.88 o 
   8  -2   4      591.02      571.35     20.68 o 
   9  -2   4      170.73      162.80      7.26 o 
  10  -2   4        6.20       14.32      4.36 o 
  11  -2   4      103.27       96.80      7.23 o 
  12  -2   4       25.65       29.15      6.32 o 
  13  -2   4       13.82       15.91     11.35 o 
 -13  -1   4      129.81      112.82      9.81 o 
 -12  -1   4       52.45       57.47      9.15 o 
 -11  -1   4        0.38       -3.99      4.75 o 
 -10  -1   4       20.81       19.03      7.57 o 
  -9  -1   4        1.66        1.35      3.24 o 
  -8  -1   4       36.95       28.96      3.57 o 
  -7  -1   4      517.29      547.15     11.53 o 
  -6  -1   4     1648.36     1536.44     26.81 o 
  -5  -1   4      197.91      190.30      9.39 o 
  -4  -1   4       17.06       18.37      1.12 o 
  -3  -1   4     1874.41     2072.90     44.41 o 
  -2  -1   4     1307.36     1407.52     26.89 o 
  -1  -1   4        0.84        1.48      1.06 o 
   0  -1   4     6192.06     5946.20     62.78 o 
   1  -1   4     2659.19     2620.07     24.27 o 
   2  -1   4      639.10      637.94     11.32 o 
   3  -1   4       19.10       26.71      1.18 o 
   4  -1   4     1528.63     1716.72     25.22 o 
   5  -1   4       17.97       19.35      1.41 o 
   6  -1   4      636.84      593.30     12.14 o 
   7  -1   4      897.93      891.21     33.86 o 
   8  -1   4      431.67      427.98     10.37 o 
   9  -1   4       11.20        8.42      3.55 o 
  10  -1   4       88.28       88.16      5.87 o 
  11  -1   4       72.16       69.15      6.57 o 
  12  -1   4        2.61        2.76      5.46 o 
  13  -1   4       11.48       10.52      5.08 o 
 -13   0   4       49.15       55.15     11.81 o 
 -12   0   4        0.70       10.53      6.58 o 
 -11   0   4       31.51       27.30      6.79 o 
 -10   0   4       28.77       32.18      4.80 o 
  -9   0   4       41.16       40.06     10.70 o 
  -8   0   4       27.66       27.31      3.48 o 
  -7   0   4      384.44      408.76      9.31 o 
  -6   0   4      535.21      542.49     11.16 o 
  -5   0   4      320.34      307.57      6.99 o 
  -4   0   4      105.61      105.76      3.30 o 
  -3   0   4     2532.45     2702.68     87.54 o 
  -2   0   4      178.90      197.11      6.45 o 
  -1   0   4     2060.50     2028.07     26.44 o 
   0   0   4     1890.21     1883.35     39.24 o 
   1   0   4     5805.44     6017.43     89.89 o 
   2   0   4        4.96        2.39      0.43 o 
   3   0   4      115.18      135.10      2.08 o 
   4   0   4     1124.80     1031.14     17.64 o 
   5   0   4      193.10      151.93      8.87 o 
   6   0   4     1506.64     1416.31     34.63 o 
   7   0   4     1859.28     1794.30     30.11 o 
   8   0   4      335.03      345.40     12.81 o 
   9   0   4       21.97       21.34      4.54 o 
  10   0   4      939.78      968.67     18.92 o 
  11   0   4       87.01       73.01      7.49 o 
  12   0   4       19.11       11.95      6.45 o 
  13   0   4       77.04       73.77     11.95 o 
 -13   1   4       58.84       30.14     10.56 o 
 -12   1   4       11.15        8.83      6.27 o 
 -11   1   4       11.54        9.46      4.18 o 
 -10   1   4       78.75       82.68      5.78 o 
  -9   1   4        0.16        1.13      3.41 o 
  -8   1   4      531.11      510.15     11.93 o 
  -7   1   4     2028.20     2092.01     35.81 o 
  -6   1   4      507.97      463.09      9.69 o 
  -5   1   4       77.23       92.63      3.33 o 
  -4   1   4     1120.96     1088.03     29.35 o 
  -3   1   4      801.50      792.09     15.82 o 
  -2   1   4      778.30      728.07     14.89 o 
  -1   1   4     3119.29     2972.62     40.33 o 
   0   1   4     3350.39     3332.02     44.87 o 
   1   1   4     1923.68     1726.08     19.51 o 
   2   1   4       45.83       52.16      0.79 o 
   3   1   4     1632.66     1696.05     20.59 o 
   4   1   4      956.06      975.89     12.48 o 
   5   1   4      917.09      939.12     19.70 o 
   6   1   4     3026.02     2917.87     41.75 o 
   7   1   4     2343.13     2345.50     34.69 o 
   8   1   4      796.41      805.77     14.52 o 
   9   1   4      266.24      266.69     13.19 o 
  10   1   4      551.85      580.62     21.33 o 
  11   1   4        1.83        2.02      3.70 o 
  12   1   4      119.73      138.44     15.25 o 
  13   1   4       35.20       41.90      9.00 o 
 -13   2   4       55.76       30.28     13.84 o 
 -12   2   4        0.94        8.08      5.13 o 
 -11   2   4        3.19        0.29      4.09 o 
 -10   2   4        7.15        6.93      3.39 o 
  -9   2   4      343.04      362.44     13.03 o 
  -8   2   4      819.99      802.62     43.95 o 
  -7   2   4     1535.91     1535.51     27.31 o 
  -6   2   4      231.20      237.65      6.22 o 
  -5   2   4      464.84      438.66      9.43 o 
  -4   2   4     2248.85     2359.21     37.50 o 
  -3   2   4      130.66      144.49      4.78 o 
  -2   2   4       12.86        6.31      1.10 o 
  -1   2   4     1514.07     1368.81     19.86 o 
   0   2   4      441.84      386.24      7.82 o 
   1   2   4        0.52        0.76      0.44 o 
   2   2   4       13.57       23.21      1.49 o 
   3   2   4      972.45      993.29     11.16 o 
   4   2   4      107.65      132.30      7.20 o 
   5   2   4      526.61      520.83      9.95 o 
   6   2   4     2525.71     2435.17     34.76 o 
   7   2   4      831.77      822.24     19.54 o 
   8   2   4      226.52      223.47      5.40 o 
   9   2   4       98.77      104.61      3.80 o 
  10   2   4      186.48      183.10      8.18 o 
  11   2   4       81.99       75.95      6.75 o 
  12   2   4       12.62       19.80      5.97 o 
  13   2   4       32.11       34.27      7.46 o 
 -12   3   4       75.34       48.90      9.30 o 
 -11   3   4      234.71      252.67     11.51 o 
 -10   3   4        2.58        3.82      4.63 o 
  -9   3   4      316.58      331.05      9.93 o 
  -8   3   4      458.01      469.86     19.04 o 
  -7   3   4      558.28      542.16     12.03 o 
  -6   3   4      497.16      490.56     10.61 o 
  -5   3   4     1519.88     1533.65     26.34 o 
  -4   3   4      921.89      946.64     39.90 o 
  -3   3   4      583.06      603.36     25.85 o 
  -2   3   4     2149.92     2109.79     35.41 o 
  -1   3   4      582.47      528.26      8.73 o 
   0   3   4      516.30      429.73      6.37 o 
   1   3   4     3081.87     3283.25    114.41 o 
   2   3   4     7333.51     7312.42    104.10 o 
   3   3   4      404.03      467.17     13.61 o 
   4   3   4      433.44      382.64      5.55 o 
   5   3   4     1849.30     1754.06     24.23 o 
   6   3   4      742.99      727.96     11.01 o 
   7   3   4       49.33       50.36      2.45 o 
   8   3   4        2.88        2.36      2.47 o 
   9   3   4      108.10      108.32      4.03 o 
  10   3   4        1.52        2.65      3.59 o 
  11   3   4      100.73      109.78      6.05 o 
  12   3   4       84.08       87.19      6.71 o 
  13   3   4       99.72       96.57      8.55 o 
 -12   4   4       48.21       39.07      7.47 o 
 -11   4   4       48.65       46.70      7.57 o 
 -10   4   4       30.72       35.00     17.84 o 
  -9   4   4      482.03      502.16     16.43 o 
  -8   4   4      518.50      536.51     12.64 o 
  -7   4   4      156.28      149.97      6.24 o 
  -6   4   4      114.79      125.77      7.02 o 
  -5   4   4      220.64      224.74      7.71 o 
  -4   4   4        2.87        4.60      2.25 o 
  -3   4   4     2471.63     2479.99     52.57 o 
  -2   4   4     3527.74     3463.91     52.45 o 
  -1   4   4     1495.91     1388.74     20.20 o 
   0   4   4     1175.43     1197.72     16.03 o 
   1   4   4     2627.47     2715.49     55.72 o 
   2   4   4     4032.31     4199.36    119.85 o 
   3   4   4      370.25      372.74     10.14 o 
   4   4   4     1094.08     1094.65     13.78 o 
   5   4   4     1444.06     1406.49     26.03 o 
   6   4   4      997.99     1013.20     25.30 o 
   7   4   4        0.07        0.88      1.82 o 
   8   4   4        4.39        6.08      1.80 o 
   9   4   4       82.94       74.91      4.33 o 
  10   4   4      177.45      186.50      6.93 o 
  11   4   4      195.98      218.19      7.85 o 
  12   4   4      138.45      152.98      7.34 o 
  13   4   4       99.39       90.82      9.34 o 
 -12   5   4       81.32       53.17      9.25 o 
 -11   5   4        0.51        3.77      6.63 o 
 -10   5   4       28.46       27.29      6.28 o 
  -9   5   4      465.45      501.17     17.23 o 
  -8   5   4      272.39      295.10     11.06 o 
  -7   5   4       10.41       11.74      3.60 o 
  -6   5   4      166.66      172.90      7.14 o 
  -5   5   4       27.39       34.06      3.45 o 
  -4   5   4      107.64      109.67      8.23 o 
  -3   5   4     2784.34     2791.03     67.95 o 
  -2   5   4     2800.67     2669.74     38.13 o 
  -1   5   4     1108.84     1158.97     17.95 o 
   0   5   4      410.88      458.49      7.81 o 
   1   5   4       91.48      104.35      2.32 o 
   2   5   4     1710.21     1830.87     27.00 o 
   3   5   4       14.20       21.65      0.66 o 
   4   5   4      690.55      723.41      8.75 o 
   5   5   4     1848.13     1791.84     25.32 o 
   6   5   4      112.04      119.05      3.51 o 
   7   5   4      516.02      524.50      8.16 o 
   8   5   4      543.89      538.46     11.86 o 
   9   5   4      171.80      179.41      6.81 o 
  10   5   4       18.80       17.96      3.01 o 
  11   5   4      177.40      189.39      7.04 o 
  12   5   4      272.18      291.37     10.85 o 
  13   5   4       42.66       40.15      9.43 o 
 -11   6   4       40.99       45.90      7.95 o 
 -10   6   4       48.96       55.53      7.39 o 
  -9   6   4      154.68      152.94      9.08 o 
  -8   6   4      102.24      116.68      7.24 o 
  -7   6   4      261.04      285.32      9.80 o 
  -6   6   4      115.32      130.01      7.03 o 
  -5   6   4      113.26      122.98      6.09 o 
  -4   6   4      603.64      575.71     17.54 o 
  -3   6   4      930.08      889.18     17.56 o 
  -2   6   4      717.69      668.38     11.95 o 
  -1   6   4        2.33        1.54      1.01 o 
   0   6   4       12.02       12.78      2.46 o 
   1   6   4       44.16       60.93      2.30 o 
   2   6   4      193.09      206.12      6.63 o 
   3   6   4      119.15      126.47      4.64 o 
   4   6   4     1122.29     1022.16     20.81 o 
   5   6   4      425.30      442.69     18.10 o 
   6   6   4        0.53        1.69      1.12 o 
   7   6   4       39.14       42.84      2.19 o 
   8   6   4      224.93      227.83      6.22 o 
   9   6   4       65.48       68.24      4.13 o 
  10   6   4       96.46      103.91      6.74 o 
  11   6   4      264.37      274.21      9.19 o 
  12   6   4      209.49      186.14      8.80 o 
 -11   7   4       50.21       36.81      9.66 o 
 -10   7   4      162.29      151.83     10.05 o 
  -9   7   4       85.83       71.24      7.32 o 
  -8   7   4        6.22       16.12      4.67 o 
  -7   7   4      297.30      308.02     14.64 o 
  -6   7   4       60.37       48.61      4.66 o 
  -5   7   4      109.16      114.43      4.78 o 
  -4   7   4      628.58      600.38     12.85 o 
  -3   7   4      351.24      322.09      8.32 o 
  -2   7   4      777.51      755.54     35.00 o 
  -1   7   4        3.83        2.48      1.23 o 
   0   7   4      479.00      422.56     11.52 o 
   1   7   4        6.06        7.03      0.45 o 
   2   7   4        0.33        5.10      3.31 o 
   3   7   4      132.11      123.66      4.22 o 
   4   7   4     2454.75     2310.71     56.48 o 
   5   7   4      560.07      569.25     10.80 o 
   6   7   4        6.98        8.60      2.11 o 
   7   7   4       70.61       71.66      2.71 o 
   8   7   4      108.00      108.38     10.25 o 
   9   7   4       26.70       27.38      6.59 o 
  10   7   4      166.32      180.33      8.94 o 
  11   7   4      148.64      145.57      9.57 o 
  12   7   4      121.88      113.64     11.77 o 
 -10   8   4      273.05      260.88     14.50 o 
  -9   8   4        5.44        1.64     12.65 o 
  -8   8   4      403.81      396.84     11.61 o 
  -7   8   4      276.23      284.78      8.94 o 
  -6   8   4      251.96      252.66      8.00 o 
  -5   8   4       34.76       44.37      8.06 o 
  -4   8   4      778.40      791.71     17.61 o 
  -3   8   4      713.22      704.92     14.62 o 
  -2   8   4      317.88      312.71      7.13 o 
  -1   8   4        3.80        3.16      2.62 o 
   0   8   4      434.27      448.29     11.95 o 
   1   8   4        2.73        5.76      3.26 o 
   2   8   4       18.60       18.13      4.15 o 
   3   8   4     1527.95     1481.74     35.60 o 
   4   8   4     1389.67     1246.71     21.80 o 
   5   8   4        0.39       -2.00      2.00 o 
   6   8   4      569.20      527.62     12.54 o 
   7   8   4      118.96      125.20      4.76 o 
   8   8   4        8.64       10.64      4.79 o 
   9   8   4      143.81      164.07      8.37 o 
  10   8   4      141.95      154.04      8.47 o 
  11   8   4       63.65       65.72     12.47 o 
  12   8   4        9.14        7.54      7.39 o 
  -9   9   4       52.70       45.35      8.46 o 
  -8   9   4       69.94       71.16      6.84 o 
  -7   9   4       15.40       15.30      5.22 o 
  -6   9   4       25.93       32.15      6.10 o 
  -5   9   4      125.18      142.64      7.36 o 
  -4   9   4      426.89      442.25     13.48 o 
  -3   9   4      344.25      367.43     11.31 o 
  -2   9   4      249.97      247.40      8.07 o 
  -1   9   4        9.19        8.41      2.60 o 
   0   9   4      198.96      213.90      6.75 o 
   1   9   4       71.91       76.53      7.64 o 
   2   9   4      464.76      432.65     17.07 o 
   3   9   4     1216.53     1125.41     23.10 o 
   4   9   4      732.09      691.55     13.37 o 
   5   9   4        2.97        2.81      2.89 o 
   6   9   4      123.41      118.35      4.69 o 
   7   9   4      138.90      137.36      5.28 o 
   8   9   4       45.22       51.93      9.33 o 
   9   9   4      226.29      244.94     16.01 o 
  10   9   4      220.65      224.91     14.61 o 
  11   9   4        8.71       -1.17     12.39 o 
  -8  10   4       46.19       51.24      7.54 o 
  -7  10   4       14.17        9.43      7.08 o 
  -6  10   4       27.54       24.52      6.48 o 
  -5  10   4      111.91      125.70      7.19 o 
  -4  10   4      150.73      161.29      7.82 o 
  -3  10   4       30.25       32.58      4.54 o 
  -2  10   4       44.43       42.47      4.01 o 
  -1  10   4      272.07      280.31      9.02 o 
   0  10   4       66.73       67.19      3.36 o 
   1  10   4       74.37       64.27      8.03 o 
   2  10   4      625.56      586.20     16.47 o 
   3  10   4      312.61      299.19      8.38 o 
   4  10   4      103.43      108.92      4.06 o 
   5  10   4       50.44       45.58      2.91 o 
   6  10   4      301.77      319.54      8.82 o 
   7  10   4        8.08        8.11      3.47 o 
   8  10   4      162.25      179.28      8.87 o 
   9  10   4       91.20       90.60     12.70 o 
  10  10   4       43.84       44.49      9.25 o 
  -7  11   4       17.07       17.19      6.52 o 
  -6  11   4      125.91      141.98      7.59 o 
  -5  11   4      197.13      224.09      8.84 o 
  -4  11   4       98.95      107.64      5.60 o 
  -3  11   4        7.33        4.11      3.64 o 
  -2  11   4       77.20       76.53      4.71 o 
  -1  11   4       91.56       89.14      7.50 o 
   0  11   4        0.15       -1.43      4.57 o 
   1  11   4      254.70      248.49      9.58 o 
   2  11   4      303.22      307.66     11.60 o 
   3  11   4       33.16       30.05      3.51 o 
   4  11   4       26.05       27.20      4.53 o 
   5  11   4       59.26       59.31      4.55 o 
   6  11   4       98.13      110.47     17.50 o 
   7  11   4        8.13       10.04      7.55 o 
   8  11   4       64.97       67.61     10.12 o 
   9  11   4      129.38      151.97     15.50 o 
  -6  12   4      220.88      213.21     45.94 o 
  -5  12   4      321.00      303.86     12.05 o 
  -4  12   4       54.75       48.87      5.33 o 
  -3  12   4        0.54        5.00      3.92 o 
  -2  12   4      118.33      133.59     16.27 o 
  -1  12   4       65.40       81.76      7.54 o 
   0  12   4       57.93       59.06     19.07 o 
   1  12   4      667.11      690.13     20.70 o 
   2  12   4      408.84      397.18     13.73 o 
   3  12   4       45.27       44.52      4.50 o 
   4  12   4        4.06        5.84      6.02 o 
   5  12   4       12.53       18.61      4.89 o 
   6  12   4       15.44       11.59      4.98 o 
   7  12   4        8.59       -1.99      8.57 o 
   8  12   4      201.29      194.80     16.84 o 
  -4  13   4        2.52       -5.47      5.47 o 
  -3  13   4       24.28       31.19      8.58 o 
  -2  13   4       75.80       78.86      8.34 o 
  -1  13   4        7.73       12.07      7.43 o 
   0  13   4      156.89      188.71     17.16 o 
   1  13   4      154.84      167.05     10.31 o 
   2  13   4      196.69      208.40     10.54 o 
   3  13   4       45.90       45.81     14.04 o 
   4  13   4       14.15       11.19      6.41 o 
   5  13   4        5.94        7.26      7.04 o 
   6  13   4        0.33       -0.74      6.27 o 
  -2  14   4       17.33       10.20     12.54 o 
  -1  14   4        1.53       -7.39      7.54 o 
   0  14   4       84.31       92.95     12.20 o 
   1  14   4       77.33       83.00      9.80 o 
   2  14   4      101.58      132.17     16.28 o 
   3  14   4        6.68        3.11      6.44 o 
   4  14   4       54.69       28.75     10.04 o 
   5  14   4        1.11       17.80     12.67 o 
  -5 -12   5        6.19       -2.62      8.54 o 
  -4 -12   5        0.56        8.99      8.21 o 
  -3 -12   5       17.90       13.10      6.33 o 
  -2 -12   5       27.35       45.35     12.97 o 
  -1 -12   5       18.67       44.66     15.25 o 
   0 -12   5      293.19      290.27     20.54 o 
   1 -12   5      320.17      356.15     26.15 o 
   2 -12   5       45.04       39.84     12.64 o 
   3 -12   5       41.48       19.58     14.18 o 
   4 -12   5       58.21       33.76      9.10 o 
  -6 -11   5        2.96       -1.68      6.66 o 
  -5 -11   5        1.21        7.20      6.72 o 
  -4 -11   5        3.05        7.10      6.85 o 
  -3 -11   5       77.22      100.58      7.68 o 
  -2 -11   5       24.09       23.53      5.53 o 
  -1 -11   5       44.33       36.97      9.68 o 
   0 -11   5      129.64      142.33     11.93 o 
   1 -11   5      219.90      219.01     13.19 o 
   2 -11   5        6.14        3.95      5.41 o 
   3 -11   5       38.09       42.30      6.96 o 
   4 -11   5      106.73       99.15      8.64 o 
   5 -11   5        7.72       12.75      5.86 o 
   6 -11   5      104.02       70.06      8.74 o 
  -8 -10   5      100.08       67.19     15.35 o 
  -7 -10   5      171.28      169.88     15.04 o 
  -6 -10   5       13.69       20.78      6.45 o 
  -5 -10   5        2.27        4.51      8.05 o 
  -4 -10   5       28.40       41.77     16.29 o 
  -3 -10   5       47.04       72.49      6.96 o 
  -2 -10   5        0.28        6.36      6.91 o 
  -1 -10   5       76.76       78.30      5.64 o 
   0 -10   5      219.44      221.21     10.17 o 
   1 -10   5       77.75       89.27      9.28 o 
   2 -10   5        9.45       15.06      8.08 o 
   3 -10   5        4.69        1.00      3.36 o 
   4 -10   5        4.82        5.22      5.38 o 
   5 -10   5       97.15      101.61      8.48 o 
   6 -10   5      449.90      450.48     41.94 o 
   7 -10   5      219.88      233.05     19.19 o 
  -9  -9   5       76.76       66.77     14.89 o 
  -8  -9   5      247.51      253.47     20.42 o 
  -7  -9   5       62.77       83.41     13.11 o 
  -6  -9   5        0.00       -2.53      9.21 o 
  -5  -9   5        9.21       11.53     11.90 o 
  -4  -9   5      124.66      121.90      7.35 o 
  -3  -9   5       28.97       28.12      5.04 o 
  -2  -9   5      356.62      364.36     10.96 o 
  -1  -9   5      339.18      353.19     18.88 o 
   0  -9   5      162.79      160.95     12.34 o 
   1  -9   5       27.43       18.27      4.16 o 
   2  -9   5      114.76      104.64      6.03 o 
   3  -9   5       10.14        6.00      4.25 o 
   4  -9   5       41.42       46.00      5.64 o 
   5  -9   5      182.88      185.51      8.96 o 
   6  -9   5      385.43      416.37     15.28 o 
   7  -9   5       88.11      105.02      8.99 o 
   8  -9   5        3.08       20.85     11.95 o 
 -10  -8   5        3.36       -3.80      9.05 o 
  -9  -8   5      171.25      172.89     15.52 o 
  -8  -8   5      405.88      412.51     20.84 o 
  -7  -8   5       36.49       17.49      8.05 o 
  -6  -8   5       37.63       36.13      5.69 o 
  -5  -8   5       99.04       94.99      5.18 o 
  -4  -8   5       73.33       63.41      3.98 o 
  -3  -8   5       73.82       80.87      3.91 o 
  -2  -8   5      655.04      656.98     30.40 o 
  -1  -8   5      484.70      463.99     15.92 o 
   0  -8   5      378.17      341.08     28.22 o 
   1  -8   5      145.23      149.99     12.84 o 
   2  -8   5      927.62      927.08     59.65 o 
   3  -8   5      310.66      311.58     10.72 o 
   4  -8   5      139.06      139.85      9.05 o 
   5  -8   5      478.88      483.18     12.06 o 
   6  -8   5      241.70      221.72      7.69 o 
   7  -8   5       71.78       84.47      7.00 o 
   8  -8   5       56.42       47.27      9.17 o 
   9  -8   5        6.22        8.41     11.68 o 
 -10  -7   5       61.81       64.49     10.30 o 
  -9  -7   5      450.37      453.10     14.75 o 
  -8  -7   5      423.22      466.29     15.51 o 
  -7  -7   5       37.14       36.97      4.21 o 
  -6  -7   5       84.12       78.53     12.44 o 
  -5  -7   5       35.18       41.51      3.28 o 
  -4  -7   5       18.66       12.20      3.31 o 
  -3  -7   5       36.87       47.35      3.20 o 
  -2  -7   5      535.88      566.98     26.37 o 
  -1  -7   5     1216.20     1205.06     19.22 o 
   0  -7   5        1.07        2.79      3.12 o 
   1  -7   5      439.56      443.32      9.74 o 
   2  -7   5      813.80      804.22     14.39 o 
   3  -7   5        2.31        4.92      3.37 o 
   4  -7   5      357.91      349.47      7.80 o 
   5  -7   5      633.34      646.28     12.92 o 
   6  -7   5      233.78      213.65      6.61 o 
   7  -7   5       11.67       14.31      3.37 o 
   8  -7   5       65.33       70.26     12.18 o 
   9  -7   5        6.80        9.75      5.22 o 
  10  -7   5       65.86       53.10      7.10 o 
 -11  -6   5        0.92       -3.95      5.92 o 
 -10  -6   5       80.55       65.31      6.22 o 
  -9  -6   5       72.29       78.80      7.06 o 
  -8  -6   5       80.09       86.96      5.74 o 
  -7  -6   5        1.85       -1.30      3.60 o 
  -6  -6   5      193.54      196.26      7.90 o 
  -5  -6   5        3.81        1.43      2.86 o 
  -4  -6   5       88.88       79.03      3.40 o 
  -3  -6   5      241.10      262.17      5.87 o 
  -2  -6   5     1016.63     1058.86     17.13 o 
  -1  -6   5      460.78      442.09     10.51 o 
   0  -6   5      263.55      247.34      4.75 o 
   1  -6   5      162.79      178.15      4.23 o 
   2  -6   5       23.96       23.47      1.79 o 
   3  -6   5       25.16       24.11      1.63 o 
   4  -6   5       36.14       42.35      2.37 o 
   5  -6   5      271.63      256.86      6.67 o 
   6  -6   5       46.79       44.54      3.26 o 
   7  -6   5        8.35        9.48      2.84 o 
   8  -6   5       11.04       12.75      6.57 o 
   9  -6   5       48.98       42.62      5.73 o 
  10  -6   5       79.00       76.49      6.83 o 
  11  -6   5      308.47      264.42     43.40 o 
 -12  -5   5       54.34       38.70      7.34 o 
 -11  -5   5       15.62       11.65      4.46 o 
 -10  -5   5      149.27      145.41      6.50 o 
  -9  -5   5       71.22       73.65      5.51 o 
  -8  -5   5       96.59      101.93      6.99 o 
  -7  -5   5       36.54       39.18      5.13 o 
  -6  -5   5      394.07      394.95      9.99 o 
  -5  -5   5       19.83        9.43      2.13 o 
  -4  -5   5     2195.58     2132.43     32.30 o 
  -3  -5   5     1771.57     1681.71     25.79 o 
  -2  -5   5     1611.88     1623.37     21.19 o 
  -1  -5   5        7.23        4.16      1.18 o 
   0  -5   5      555.65      596.20      8.42 o 
   1  -5   5      323.03      279.93      5.14 o 
   2  -5   5     1128.92     1130.23     18.96 o 
   3  -5   5      182.98      184.57      9.51 o 
   4  -5   5      347.09      341.25      6.13 o 
   5  -5   5      108.80      113.70      3.13 o 
   6  -5   5        2.38        0.99      2.43 o 
   7  -5   5       16.34       17.67      2.49 o 
   8  -5   5       57.03       58.23      7.70 o 
   9  -5   5       12.05       13.45      5.03 o 
  10  -5   5      488.43      500.05     14.74 o 
  11  -5   5      608.23      596.21     20.40 o 
 -12  -4   5       28.18       18.79      7.22 o 
 -11  -4   5       77.10       68.02      6.78 o 
 -10  -4   5      277.73      304.43     12.54 o 
  -9  -4   5      156.79      166.54      8.61 o 
  -8  -4   5       67.17       57.67      5.84 o 
  -7  -4   5      245.98      249.77      7.19 o 
  -6  -4   5      265.01      264.72      6.50 o 
  -5  -4   5       25.04       20.04      2.58 o 
  -4  -4   5     1934.98     1943.40     27.56 o 
  -3  -4   5     2724.40     2746.50     36.25 o 
  -2  -4   5      363.10      378.75      6.11 o 
  -1  -4   5       55.20       55.16      1.60 o 
   0  -4   5      875.61      940.98     12.20 o 
   1  -4   5       38.93       60.64      2.20 o 
   2  -4   5     1406.20     1359.80     17.75 o 
   3  -4   5      877.58      859.18     11.67 o 
   4  -4   5      480.87      512.26      8.66 o 
   5  -4   5      266.05      258.98      5.25 o 
   6  -4   5      140.82      143.94      4.07 o 
   7  -4   5      281.85      306.77     19.96 o 
   8  -4   5      833.54      831.81     20.43 o 
   9  -4   5       11.84       18.47      4.70 o 
  10  -4   5      135.31      144.89      7.12 o 
  11  -4   5      111.28      123.24      9.76 o 
  12  -4   5       44.03       28.77      9.11 o 
 -12  -3   5       91.27       88.17      9.64 o 
 -11  -3   5       59.62       64.68      7.01 o 
 -10  -3   5      273.94      276.45     12.81 o 
  -9  -3   5       19.39       32.58      5.27 o 
  -8  -3   5      319.63      335.34     10.53 o 
  -7  -3   5      172.20      177.52      8.04 o 
  -6  -3   5      144.37      138.78      3.70 o 
  -5  -3   5       69.34       64.35      2.12 o 
  -4  -3   5     1927.74     1819.53     30.29 o 
  -3  -3   5     1924.40     1864.26     26.08 o 
  -2  -3   5       91.54       68.67      2.02 o 
  -1  -3   5       64.57       76.81      1.56 o 
   0  -3   5      706.30      788.03     16.58 o 
   1  -3   5      519.57      558.80     23.02 o 
   2  -3   5      120.30      132.23      3.67 o 
   3  -3   5     2463.79     2431.82     42.51 o 
   4  -3   5     1196.92     1164.23     20.61 o 
   5  -3   5       29.73       24.03      1.73 o 
   6  -3   5      217.57      202.18      5.29 o 
   7  -3   5      583.29      579.22     11.13 o 
   8  -3   5      395.29      402.23     10.19 o 
   9  -3   5       98.55      106.64      8.86 o 
  10  -3   5      287.42      294.39     14.88 o 
  11  -3   5       87.90       85.02     14.51 o 
  12  -3   5        1.12        0.79      6.15 o 
 -12  -2   5      270.59      285.90     16.05 o 
 -11  -2   5      190.81      191.59     10.30 o 
 -10  -2   5       42.55       45.53      5.89 o 
  -9  -2   5        2.09       -0.08      7.99 o 
  -8  -2   5      200.31      198.20      5.49 o 
  -7  -2   5       11.31       14.98      2.25 o 
  -6  -2   5       11.55       12.42      2.04 o 
  -5  -2   5      280.82      293.75     18.31 o 
  -4  -2   5     1255.30     1151.90     45.09 o 
  -3  -2   5      315.32      283.66      5.23 o 
  -2  -2   5        7.13        4.72      2.23 o 
  -1  -2   5       89.38       96.39      2.39 o 
   0  -2   5       32.87       39.05      2.17 o 
   1  -2   5       16.97       25.41      2.42 o 
   2  -2   5     2386.67     2328.48     68.22 o 
   3  -2   5     2957.88     2994.08    106.88 o 
   4  -2   5      533.86      505.60     31.86 o 
   5  -2   5       33.69       45.62      6.02 o 
   6  -2   5      139.03      155.78      4.05 o 
   7  -2   5      347.12      342.16      8.52 o 
   8  -2   5      188.08      183.22      9.49 o 
   9  -2   5      589.45      593.93     14.55 o 
  10  -2   5      435.43      470.81     13.23 o 
  11  -2   5       26.50       19.15      4.53 o 
  12  -2   5       81.85       80.97      7.18 o 
  13  -2   5       68.82       67.83     16.27 o 
 -12  -1   5      241.13      225.67     14.27 o 
 -11  -1   5      218.14      203.43     26.77 o 
 -10  -1   5        9.90       11.15      4.96 o 
  -9  -1   5       38.45       43.19     11.63 o 
  -8  -1   5       27.58       26.09      3.06 o 
  -7  -1   5      367.15      356.27     17.05 o 
  -6  -1   5       61.88       75.30      3.29 o 
  -5  -1   5      647.40      673.95     11.54 o 
  -4  -1   5     1020.14     1060.11     32.07 o 
  -3  -1   5      857.58      851.68     19.44 o 
  -2  -1   5      403.16      488.50      6.69 o 
  -1  -1   5     2387.00     2540.36     44.62 o 
   0  -1   5      261.00      295.59      5.76 o 
   1  -1   5     2189.57     2250.16     23.77 o 
   2  -1   5     4802.52     4855.38    135.75 o 
   3  -1   5     3348.35     3267.50     44.27 o 
   4  -1   5        4.89       10.12      0.85 o 
   5  -1   5       35.33       34.40      2.93 o 
   6  -1   5      543.20      495.57     10.67 o 
   7  -1   5      323.70      332.65      7.96 o 
   8  -1   5      268.01      285.27      7.53 o 
   9  -1   5      601.04      581.18     13.92 o 
  10  -1   5      194.70      203.76     15.83 o 
  11  -1   5       44.48       48.61      5.02 o 
  12  -1   5      329.48      307.01     11.86 o 
  13  -1   5      135.21      111.75      8.53 o 
 -12   0   5      284.79      289.82     14.42 o 
 -11   0   5      274.34      273.96     19.06 o 
 -10   0   5        0.02        0.37      3.47 o 
  -9   0   5        5.79        8.06      3.00 o 
  -8   0   5       61.20       60.89      4.15 o 
  -7   0   5      373.14      354.78      9.07 o 
  -6   0   5      348.90      359.79      7.92 o 
  -5   0   5     2521.13     2454.66     40.73 o 
  -4   0   5     1995.79     1895.09     34.42 o 
  -3   0   5       43.22       48.15      2.56 o 
  -2   0   5     3477.16     3741.17    148.01 o 
  -1   0   5     3727.72     4085.10     55.44 o 
   0   0   5     2327.29     2385.22     30.24 o 
   1   0   5     4707.75     4829.13     48.97 o 
   2   0   5     7019.70     6605.95     96.86 o 
   3   0   5     2233.87     2107.07     38.95 o 
   4   0   5      626.71      632.13      9.99 o 
   5   0   5      396.18      402.81      6.81 o 
   6   0   5       68.49       75.87      2.52 o 
   7   0   5       49.35       52.84      3.05 o 
   8   0   5      345.56      337.60      7.00 o 
   9   0   5      586.86      617.44     12.39 o 
  10   0   5      137.44      143.47      5.24 o 
  11   0   5        0.89       -1.32      5.67 o 
  12   0   5       71.22       73.01      9.04 o 
  13   0   5       24.61       17.40      6.99 o 
 -12   1   5      142.22      144.53      8.71 o 
 -11   1   5      197.84      182.66     21.49 o 
 -10   1   5        1.09        2.09      3.69 o 
  -9   1   5       58.91       57.76      4.89 o 
  -8   1   5        2.50        1.02      2.58 o 
  -7   1   5       92.70      106.16      4.32 o 
  -6   1   5      855.40      826.42     20.23 o 
  -5   1   5     1677.37     1599.06     27.76 o 
  -4   1   5      151.11      145.98      6.97 o 
  -3   1   5       16.46       23.53      3.98 o 
  -2   1   5     5484.68     5945.14     98.08 o 
  -1   1   5     1535.79     1675.29     25.32 o 
   0   1   5      456.65      389.46      5.84 o 
   1   1   5     3084.49     3096.79     35.55 o 
   2   1   5     1088.88     1063.24     11.22 o 
   3   1   5     1067.98     1036.88     12.24 o 
   4   1   5      183.03      191.89      9.57 o 
   5   1   5      536.17      570.88     10.10 o 
   6   1   5      105.10      116.32      3.23 o 
   7   1   5      203.07      195.98      6.47 o 
   8   1   5      461.46      436.95     14.49 o 
   9   1   5      344.47      362.35      8.46 o 
  10   1   5        1.85       -0.36      3.13 o 
  11   1   5      104.64      109.08      6.94 o 
  12   1   5        3.67       -1.18      7.26 o 
  13   1   5       47.16       45.68      7.21 o 
 -12   2   5       68.80       63.89      8.02 o 
 -11   2   5        2.11        1.52      5.97 o 
 -10   2   5      204.56      213.53     11.53 o 
  -9   2   5      266.35      290.03     13.22 o 
  -8   2   5        6.78        4.44      2.90 o 
  -7   2   5      494.75      496.04     17.61 o 
  -6   2   5     1076.93     1065.15     29.64 o 
  -5   2   5      706.96      677.17     27.77 o 
  -4   2   5        0.34        2.34      3.20 o 
  -3   2   5     2321.46     2299.02     80.96 o 
  -2   2   5     1908.46     1900.61     31.46 o 
  -1   2   5      168.70      178.09      5.80 o 
   0   2   5     5052.56     4963.72     67.07 o 
   1   2   5     1072.61      939.66     11.10 o 
   2   2   5      226.07      210.45      2.89 o 
   3   2   5       57.80       53.31      2.16 o 
   4   2   5     1827.20     1873.48     42.24 o 
   5   2   5     1748.98     1772.42     25.21 o 
   6   2   5      396.65      359.74      7.29 o 
   7   2   5     1055.15     1060.11     17.02 o 
   8   2   5      390.44      382.16      7.81 o 
   9   2   5      219.23      237.75      5.85 o 
  10   2   5        9.89       14.48      2.86 o 
  11   2   5       95.76       95.45      5.98 o 
  12   2   5        5.26        0.38      6.59 o 
  13   2   5       74.14       70.91      8.90 o 
 -12   3   5       22.41       28.32      7.91 o 
 -11   3   5       38.02       40.38      9.49 o 
 -10   3   5      124.43      134.42      8.61 o 
  -9   3   5       86.57       88.75      7.28 o 
  -8   3   5      147.79      160.39      7.54 o 
  -7   3   5      843.15      829.43     20.12 o 
  -6   3   5     1826.75     1847.97     36.68 o 
  -5   3   5      567.90      594.37     14.60 o 
  -4   3   5       72.20       65.86      3.44 o 
  -3   3   5     1389.37     1315.29     29.83 o 
  -2   3   5       83.15      104.65      3.28 o 
  -1   3   5      618.38      572.28     10.18 o 
   0   3   5     3565.74     3333.34     42.20 o 
   1   3   5     2497.93     2399.87    100.18 o 
   2   3   5     1347.97     1488.17     29.73 o 
   3   3   5        8.13       10.48      0.76 o 
   4   3   5      168.37      212.47      3.24 o 
   5   3   5      107.51      109.80      2.52 o 
   6   3   5      346.11      336.47      5.64 o 
   7   3   5     1309.16     1345.90     20.79 o 
   8   3   5      673.51      664.53     14.26 o 
   9   3   5      171.92      172.24      5.24 o 
  10   3   5        2.95        0.93      3.04 o 
  11   3   5      104.67      108.73      5.70 o 
  12   3   5        2.55        5.06      6.41 o 
  13   3   5      121.21      131.36     33.18 o 
 -12   4   5       66.29       39.13      8.17 o 
 -11   4   5        0.99        2.21      6.54 o 
 -10   4   5      115.57      115.97     10.82 o 
  -9   4   5        8.65        8.33      5.37 o 
  -8   4   5      277.71      274.84      9.77 o 
  -7   4   5      643.64      640.01     17.37 o 
  -6   4   5      561.41      552.66     19.01 o 
  -5   4   5      224.13      203.02      7.23 o 
  -4   4   5      433.97      408.50     10.08 o 
  -3   4   5      709.45      678.29     16.70 o 
  -2   4   5      250.28      232.11      5.63 o 
  -1   4   5      912.95      844.70     13.22 o 
   0   4   5     1309.51     1107.61     16.30 o 
   1   4   5     3388.53     3504.96     44.32 o 
   2   4   5      218.75      252.30      4.48 o 
   3   4   5        9.37       10.58      1.39 o 
   4   4   5       36.15       35.54      1.21 o 
   5   4   5        5.88        9.38      1.16 o 
   6   4   5      143.43      137.61      2.87 o 
   7   4   5     2148.61     2156.12     31.83 o 
   8   4   5       34.05       40.93      2.78 o 
   9   4   5      214.31      228.87      7.03 o 
  10   4   5      109.03      104.27      5.05 o 
  11   4   5      258.49      273.01      9.25 o 
  12   4   5       48.17       45.72      6.42 o 
  13   4   5       53.07       50.31     17.53 o 
 -11   5   5       50.02       54.11     20.49 o 
 -10   5   5      100.28       92.52      9.09 o 
  -9   5   5       81.01       78.00      8.13 o 
  -8   5   5      361.22      370.61     12.56 o 
  -7   5   5      323.50      316.24     10.80 o 
  -6   5   5       57.81       54.55      4.93 o 
  -5   5   5        1.21        3.18      2.52 o 
  -4   5   5      116.69      131.97      8.54 o 
  -3   5   5       45.48       43.00      3.20 o 
  -2   5   5      548.77      540.27     13.79 o 
  -1   5   5      574.00      548.94      9.65 o 
   0   5   5        9.34       12.75      1.12 o 
   1   5   5      300.98      280.40      4.65 o 
   2   5   5       15.60       19.99      0.77 o 
   3   5   5     1095.44     1123.89     13.00 o 
   4   5   5        2.62        7.09      0.90 o 
   5   5   5       57.43       50.61      2.27 o 
   6   5   5     1112.00     1088.66     14.23 o 
   7   5   5     1105.09     1145.55     16.87 o 
   8   5   5        5.21        8.24      3.05 o 
   9   5   5       99.95      101.83     12.02 o 
  10   5   5       18.60       22.28      4.45 o 
  11   5   5       20.77       16.87      4.44 o 
  12   5   5        1.74        2.87      4.17 o 
  13   5   5       83.89       70.00     10.20 o 
 -11   6   5       10.87       14.91      8.62 o 
 -10   6   5        1.83       -2.28     14.35 o 
  -9   6   5       60.66       52.93     18.35 o 
  -8   6   5      513.73      558.05     17.57 o 
  -7   6   5      758.86      758.55     20.99 o 
  -6   6   5       14.10       15.79      3.98 o 
  -5   6   5      244.05      253.05      7.90 o 
  -4   6   5       54.82       62.80      3.70 o 
  -3   6   5       12.28       13.77      2.04 o 
  -2   6   5      918.43      925.57     15.02 o 
  -1   6   5      822.07      809.48     12.95 o 
   0   6   5      401.28      371.31      6.59 o 
   1   6   5        9.85        4.48      1.83 o 
   2   6   5      576.08      509.69      6.26 o 
   3   6   5      966.81      956.54     31.96 o 
   4   6   5       35.56       34.86      2.33 o 
   5   6   5      368.16      384.96     12.30 o 
   6   6   5     3063.55     3091.94     59.93 o 
   7   6   5     1329.55     1397.49     47.90 o 
   8   6   5      107.45      117.98      5.65 o 
   9   6   5      157.13      158.88     14.46 o 
  10   6   5       55.35       59.99      4.14 o 
  11   6   5       50.45       61.51      5.33 o 
  12   6   5       81.19       71.22      5.55 o 
 -11   7   5       29.14       36.66     14.13 o 
 -10   7   5        2.76       -4.54      9.47 o 
  -9   7   5        7.41       -5.44      8.48 o 
  -8   7   5      701.06      694.33     20.54 o 
  -7   7   5      259.99      267.40     19.48 o 
  -6   7   5      296.07      320.20     10.69 o 
  -5   7   5      634.55      618.56     14.05 o 
  -4   7   5      228.44      236.99      6.79 o 
  -3   7   5        0.14        0.83      2.05 o 
  -2   7   5     1277.77     1250.99     20.66 o 
  -1   7   5     1868.09     1834.54     28.87 o 
   0   7   5      270.99      268.60      6.49 o 
   1   7   5       33.60       45.99      1.32 o 
   2   7   5      296.66      319.44      9.17 o 
   3   7   5      244.56      278.19      6.55 o 
   4   7   5      235.32      236.53      6.42 o 
   5   7   5     1166.38     1161.19     23.63 o 
   6   7   5     1501.35     1505.37     30.59 o 
   7   7   5      136.83      134.98      3.65 o 
   8   7   5       88.58       76.59      3.62 o 
   9   7   5       76.27       70.30      9.37 o 
  10   7   5       19.95       17.19      5.07 o 
  11   7   5      147.08      157.99     13.55 o 
  12   7   5       94.50       70.59     10.35 o 
 -10   8   5        9.78       18.79      7.22 o 
  -9   8   5       52.04       48.43     10.88 o 
  -8   8   5      615.65      606.19     15.89 o 
  -7   8   5      429.38      424.55     19.19 o 
  -6   8   5        1.37       -1.37      3.94 o 
  -5   8   5       45.92       55.41      4.35 o 
  -4   8   5        4.24        1.48      2.34 o 
  -3   8   5      227.16      218.80      6.02 o 
  -2   8   5      616.98      589.35     12.33 o 
  -1   8   5      935.89      913.60     39.98 o 
   0   8   5      267.85      240.42      4.95 o 
   1   8   5       47.38       62.64      1.83 o 
   2   8   5      309.62      323.12     13.38 o 
   3   8   5      197.97      188.23      7.00 o 
   4   8   5       62.60       61.42      4.10 o 
   5   8   5     1004.77      961.54     17.16 o 
   6   8   5      498.56      506.68     12.04 o 
   7   8   5       16.18       17.16      2.96 o 
   8   8   5       12.90        6.08      4.11 o 
   9   8   5       26.35       27.29      5.64 o 
  10   8   5       37.88       48.42      5.56 o 
  11   8   5      182.52      183.86     14.27 o 
  12   8   5      150.58      101.93     11.91 o 
  -9   9   5      277.90      253.07     14.70 o 
  -8   9   5      220.70      187.72     10.19 o 
  -7   9   5       36.02       41.96      5.82 o 
  -6   9   5       48.36       48.69      6.63 o 
  -5   9   5        5.40       14.81      4.24 o 
  -4   9   5       90.01       94.04      6.22 o 
  -3   9   5      468.50      452.05     13.09 o 
  -2   9   5      283.05      280.75      9.04 o 
  -1   9   5      238.76      247.40      8.07 o 
   0   9   5       55.18       55.55      3.06 o 
   1   9   5      644.97      597.71     23.22 o 
   2   9   5      256.86      257.60     13.18 o 
   3   9   5       13.67       12.01      2.73 o 
   4   9   5      539.00      534.02     12.93 o 
   5   9   5      281.15      273.47      6.58 o 
   6   9   5       24.89       34.32      4.80 o 
   7   9   5       72.34       75.16     10.81 o 
   8   9   5      169.11      176.42      8.49 o 
   9   9   5        3.24       -3.69      5.49 o 
  10   9   5      186.52      217.64     14.38 o 
  11   9   5       79.14       70.38     10.55 o 
  12   9   5       42.73       30.14     10.84 o 
  -8  10   5       12.87        7.04      7.09 o 
  -7  10   5      142.48      150.70      8.82 o 
  -6  10   5       82.26       91.08      7.59 o 
  -5  10   5       35.47       32.43      4.82 o 
  -4  10   5      333.53      356.17     12.12 o 
  -3  10   5      599.14      605.77     17.69 o 
  -2  10   5      416.79      405.29     11.89 o 
  -1  10   5       11.74        7.90      2.81 o 
   0  10   5       51.77       55.93      3.08 o 
   1  10   5      175.18      158.70      9.38 o 
   2  10   5        9.15       14.81      5.13 o 
   3  10   5       68.42       55.05      4.43 o 
   4  10   5      267.26      248.78     10.51 o 
   5  10   5       48.96       50.55      3.37 o 
   6  10   5       29.64       28.64      3.62 o 
   7  10   5       70.96       60.43     10.59 o 
   8  10   5       77.24       88.36      6.43 o 
   9  10   5        1.31        5.58      9.87 o 
  10  10   5       52.04       60.83      9.81 o 
  11  10   5      167.75      117.22     14.73 o 
  -7  11   5       74.93       72.38     11.12 o 
  -6  11   5      170.51      157.44      9.25 o 
  -5  11   5        3.46        3.27      4.77 o 
  -4  11   5      605.08      593.79     18.75 o 
  -3  11   5      786.66      777.70     22.19 o 
  -2  11   5      230.26      240.97      9.56 o 
  -1  11   5       24.43       18.58      5.64 o 
   0  11   5       60.07       56.88      7.16 o 
   1  11   5       71.24       70.16      8.80 o 
   2  11   5      127.57      135.75      7.36 o 
   3  11   5      499.01      511.71     13.09 o 
   4  11   5      244.90      244.16      7.46 o 
   5  11   5      107.68      111.50      5.99 o 
   6  11   5        0.34        3.75      5.35 o 
   7  11   5       25.94       28.64      5.55 o 
   8  11   5       23.92       12.36      8.75 o 
   9  11   5        2.21        3.27     11.65 o 
  10  11   5       99.75       71.02     11.45 o 
  -6  12   5       84.34       67.33     15.64 o 
  -5  12   5       11.49       10.87      5.03 o 
  -4  12   5      146.76      157.96      7.15 o 
  -3  12   5      200.43      236.53      8.37 o 
  -2  12   5        5.17        7.10      6.01 o 
  -1  12   5        3.25        4.47      4.33 o 
   0  12   5       59.78       49.89      5.92 o 
   1  12   5        3.38        3.57      5.91 o 
   2  12   5      278.27      283.63     10.99 o 
   3  12   5      256.80      270.01      8.42 o 
   4  12   5       81.64       92.21      7.51 o 
   5  12   5      104.12      108.90      5.79 o 
   6  12   5       14.71       12.23      4.17 o 
   7  12   5       87.09       75.20     12.01 o 
   8  12   5        4.26       -7.73      7.73 o 
  -4  13   5      129.08      132.69     11.77 o 
  -3  13   5      107.03       98.94      8.04 o 
  -2  13   5       16.02       32.94      7.09 o 
  -1  13   5        1.58        3.70      6.17 o 
   0  13   5        6.91        0.32      7.26 o 
   1  13   5       25.96       24.68     13.75 o 
   2  13   5      101.70      106.56      8.12 o 
   3  13   5      322.90      322.58     18.66 o 
   4  13   5      163.03      169.82      8.75 o 
   5  13   5        7.44       11.81     10.23 o 
   6  13   5       72.37       71.25     11.04 o 
   7  13   5       55.08       47.45     11.14 o 
  -2  14   5        0.95       -7.75      7.75 o 
  -1  14   5       40.30       16.95     12.63 o 
   0  14   5       11.54        6.49      8.42 o 
   1  14   5        1.16       -6.08      6.08 o 
   2  14   5      137.69      117.17      7.02 o 
   3  14   5      297.82      265.61     26.40 o 
   4  14   5       13.65       -5.09      7.59 o 
   5  14   5       39.17       36.35      9.91 o 
  -3 -12   6        0.11       -7.22     26.78 o 
  -2 -12   6        1.69      -13.20     13.20 o 
  -1 -12   6       62.81       32.73     13.51 o 
   0 -12   6        8.65        6.58      9.08 o 
   1 -12   6       46.63       -3.27     15.40 o 
  -6 -11   6       29.74       20.83      6.52 o 
  -5 -11   6      124.86      104.95     24.27 o 
  -4 -11   6       31.88       29.37      7.58 o 
  -3 -11   6        3.83       24.49      8.70 o 
  -2 -11   6       26.52       17.96      6.91 o 
  -1 -11   6       92.78       83.89     14.56 o 
   0 -11   6        0.86       12.36      8.21 o 
   1 -11   6      139.03      116.69     21.89 o 
   2 -11   6      240.40      224.35     29.60 o 
   3 -11   6      118.79      115.21     24.12 o 
   4 -11   6       10.48       -5.05      6.77 o 
   5 -11   6       15.38        5.98     10.17 o 
  -7 -10   6       72.38       68.24     11.45 o 
  -6 -10   6      198.37      184.12     10.70 o 
  -5 -10   6       73.16       62.32      7.55 o 
  -4 -10   6        4.38       -3.55      8.15 o 
  -3 -10   6        3.62        7.29      8.30 o 
  -2 -10   6       95.87       89.53     13.47 o 
  -1 -10   6        1.83        2.81      3.55 o 
   0 -10   6      115.31      124.65     12.65 o 
   1 -10   6      445.17      461.07     15.00 o 
   2 -10   6      228.92      219.02     14.35 o 
   3 -10   6        8.32       11.81      8.98 o 
   4 -10   6       25.34       22.65      6.92 o 
   5 -10   6       76.75       72.68      7.87 o 
   6 -10   6        1.46       -0.28      5.81 o 
  -8  -9   6        1.76        1.30      8.34 o 
  -7  -9   6      228.73      282.43     20.26 o 
  -6  -9   6      455.05      466.03     37.15 o 
  -5  -9   6       87.50       72.68      6.70 o 
  -4  -9   6       10.69        5.34      5.76 o 
  -3  -9   6      213.04      223.98      7.50 o 
  -2  -9   6       62.05       60.70      4.21 o 
  -1  -9   6        9.84       11.05      3.78 o 
   0  -9   6      184.69      199.77      8.36 o 
   1  -9   6      342.13      347.05     13.59 o 
   2  -9   6      316.59      301.81     13.16 o 
   3  -9   6       23.34       28.28      5.29 o 
   4  -9   6       85.76       83.41      6.12 o 
   5  -9   6      245.08      279.30     11.95 o 
   6  -9   6        0.11       -4.78      6.83 o 
   7  -9   6      219.89      216.52     18.50 o 
   8  -9   6      157.85      156.76     16.39 o 
  -9  -8   6        7.67       10.37      8.75 o 
  -8  -8   6       55.64       55.16      9.53 o 
  -7  -8   6      627.26      677.88     34.09 o 
  -6  -8   6      487.58      508.83     17.37 o 
  -5  -8   6       80.99       95.98      4.87 o 
  -4  -8   6       63.28       63.54      6.35 o 
  -3  -8   6      332.66      336.19      9.47 o 
  -2  -8   6        6.21        8.49      4.70 o 
  -1  -8   6       53.67       53.83      3.55 o 
   0  -8   6       79.92       80.05     14.78 o 
   1  -8   6      502.89      529.09     26.21 o 
   2  -8   6       28.98       35.62      4.12 o 
   3  -8   6      239.42      253.49     12.71 o 
   4  -8   6       36.81       30.88      5.21 o 
   5  -8   6       56.07       55.66      6.80 o 
   6  -8   6       22.32       23.17      5.53 o 
   7  -8   6      230.15      256.49     13.11 o 
   8  -8   6      169.80      191.24     17.38 o 
   9  -8   6       11.01        8.03     11.99 o 
 -10  -7   6       63.26       49.23     10.98 o 
  -9  -7   6       11.15        8.56      5.25 o 
  -8  -7   6      120.86       90.61      7.08 o 
  -7  -7   6      282.46      291.15     11.39 o 
  -6  -7   6       64.84       67.40      5.48 o 
  -5  -7   6        3.49        3.12      2.82 o 
  -4  -7   6       52.36       49.47      3.67 o 
  -3  -7   6       53.69       53.45      7.99 o 
  -2  -7   6        1.20        0.55      2.29 o 
  -1  -7   6      375.38      359.34     22.81 o 
   0  -7   6      284.33      277.71      6.45 o 
   1  -7   6      270.76      265.82      7.23 o 
   2  -7   6       44.43       43.48      3.08 o 
   3  -7   6      226.77      240.44      7.17 o 
   4  -7   6       23.33       21.62      2.93 o 
   5  -7   6      158.65      163.66      6.42 o 
   6  -7   6        9.20       17.60      3.52 o 
   7  -7   6      155.53      166.99      6.18 o 
   8  -7   6      110.27      105.82     26.76 o 
   9  -7   6       14.89       17.11      6.24 o 
  10  -7   6       12.40       11.84      7.25 o 
 -11  -6   6      140.11      113.09     13.10 o 
 -10  -6   6       49.68       63.86      7.78 o 
  -9  -6   6       49.23       42.12      6.50 o 
  -8  -6   6      242.68      235.03     10.22 o 
  -7  -6   6      371.39      361.55     12.20 o 
  -6  -6   6      145.24      150.40      7.24 o 
  -5  -6   6       52.04       58.45      4.71 o 
  -4  -6   6       90.49       84.70      3.89 o 
  -3  -6   6        4.93        2.31      2.03 o 
  -2  -6   6      512.40      462.92     11.87 o 
  -1  -6   6     1322.66     1294.77     20.26 o 
   0  -6   6     1029.19     1024.19     16.55 o 
   1  -6   6       10.91       15.12      3.10 o 
   2  -6   6       38.54       35.24      2.34 o 
   3  -6   6      550.48      542.20     10.56 o 
   4  -6   6        4.56        8.02      2.46 o 
   5  -6   6      339.81      339.83      7.86 o 
   6  -6   6      581.42      572.17     11.72 o 
   7  -6   6      134.38      130.33     21.83 o 
   8  -6   6      126.33      126.54      6.38 o 
   9  -6   6       22.25       20.20      5.50 o 
  10  -6   6       72.78       79.27     11.30 o 
  11  -6   6        0.19       -0.97      8.84 o 
 -12  -5   6       14.19        3.95      6.73 o 
 -11  -5   6       20.15       27.53      7.80 o 
 -10  -5   6       18.10       25.54      6.09 o 
  -9  -5   6      183.25      191.59      9.59 o 
  -8  -5   6      244.17      262.55     10.40 o 
  -7  -5   6      534.87      534.09     17.21 o 
  -6  -5   6       12.40       15.61      3.65 o 
  -5  -5   6      363.35      368.53     14.68 o 
  -4  -5   6       73.55       75.62      3.23 o 
  -3  -5   6       70.95       65.70      3.32 o 
  -2  -5   6      268.49      266.90      5.01 o 
  -1  -5   6     1280.41     1306.18     18.07 o 
   0  -5   6      842.15      826.31     12.39 o 
   1  -5   6        7.19        7.63      1.25 o 
   2  -5   6      202.27      223.47      5.13 o 
   3  -5   6       15.51       14.56      3.69 o 
   4  -5   6       14.72       13.97      1.31 o 
   5  -5   6      266.01      264.06     10.82 o 
   6  -5   6      758.97      759.30     14.25 o 
   7  -5   6      175.39      177.22      5.98 o 
   8  -5   6       15.84       21.01      3.74 o 
   9  -5   6       43.83       48.29      5.95 o 
  10  -5   6      564.59      615.77     18.74 o 
  11  -5   6        9.19        4.03      7.28 o 
 -12  -4   6        7.60       -6.25     10.20 o 
 -11  -4   6       53.12       37.75      6.47 o 
 -10  -4   6       44.73       47.45      7.78 o 
  -9  -4   6       78.02       82.72      6.53 o 
  -8  -4   6      232.94      238.19     10.30 o 
  -7  -4   6       88.51       96.36      4.00 o 
  -6  -4   6        2.19        2.34      2.47 o 
  -5  -4   6      263.05      249.28      6.81 o 
  -4  -4   6      165.98      153.69      4.81 o 
  -3  -4   6        5.75       12.64      4.02 o 
  -2  -4   6     1081.05     1052.20     15.18 o 
  -1  -4   6     1452.67     1395.89     19.37 o 
   0  -4   6      217.27      201.01      3.56 o 
   1  -4   6      382.71      399.77      9.24 o 
   2  -4   6     1136.76     1190.70     27.00 o 
   3  -4   6       35.83       41.56      1.78 o 
   4  -4   6       19.45       17.47      1.09 o 
   5  -4   6      629.96      635.41     10.40 o 
   6  -4   6      787.40      770.95     16.40 o 
   7  -4   6       28.80       25.69      5.73 o 
   8  -4   6        6.69        9.71      3.30 o 
   9  -4   6       13.31       12.28      9.12 o 
  10  -4   6      259.12      236.81      9.68 o 
  11  -4   6       41.82       45.49      6.01 o 
  12  -4   6      205.93      193.14     12.47 o 
 -12  -3   6       58.20       73.86      9.71 o 
 -11  -3   6        9.57        6.91      5.74 o 
 -10  -3   6      192.45      205.70     11.04 o 
  -9  -3   6      301.64      293.79     11.87 o 
  -8  -3   6       57.74       63.26      9.63 o 
  -7  -3   6        0.44        1.16      2.78 o 
  -6  -3   6        7.43       13.12      2.41 o 
  -5  -3   6        4.37       10.31      2.00 o 
  -4  -3   6      164.75      160.44      4.68 o 
  -3  -3   6     1193.00     1154.76     20.31 o 
  -2  -3   6     2399.85     2287.46     33.06 o 
  -1  -3   6      747.75      740.34      9.69 o 
   0  -3   6      164.74      166.48      3.31 o 
   1  -3   6      933.20      991.46     27.86 o 
   2  -3   6     1748.68     1784.92     26.11 o 
   3  -3   6        4.12        5.94      1.10 o 
   4  -3   6      950.01      915.88     24.83 o 
   5  -3   6     1228.38     1323.40     38.85 o 
   6  -3   6      262.62      236.07      5.85 o 
   7  -3   6        9.79       13.41      2.29 o 
   8  -3   6      125.93      124.49     15.48 o 
   9  -3   6        6.56        6.08      6.98 o 
  10  -3   6       90.74       90.32     10.27 o 
  11  -3   6      266.84      259.39     22.81 o 
  12  -3   6      320.29      311.02     17.06 o 
 -12  -2   6       24.15       45.69     12.31 o 
 -11  -2   6       36.66       36.81      7.16 o 
 -10  -2   6      156.33      160.32      9.74 o 
  -9  -2   6      543.11      534.15     25.12 o 
  -8  -2   6       69.92       66.02      4.62 o 
  -7  -2   6      174.49      177.29      9.07 o 
  -6  -2   6       33.79       34.47      6.02 o 
  -5  -2   6      168.17      183.66      4.69 o 
  -4  -2   6      317.58      323.85     14.12 o 
  -3  -2   6     1685.07     1674.81     44.88 o 
  -2  -2   6     3106.61     3129.27     49.76 o 
  -1  -2   6     2066.82     2119.03     29.56 o 
   0  -2   6       79.68       81.09      4.05 o 
   1  -2   6     1942.72     2101.27     58.30 o 
   2  -2   6      717.75      683.08     15.11 o 
   3  -2   6      210.57      224.10     11.43 o 
   4  -2   6     2117.30     2087.86     60.96 o 
   5  -2   6     1225.76     1256.41     27.32 o 
   6  -2   6        2.74       -1.64      4.35 o 
   7  -2   6       69.79       74.28      4.46 o 
   8  -2   6      286.22      273.51      7.93 o 
   9  -2   6      120.72      130.04      6.27 o 
  10  -2   6      192.95      176.82      7.70 o 
  11  -2   6      242.95      256.58     10.63 o 
  12  -2   6      168.55      156.65      8.40 o 
  13  -2   6       37.10       23.38     14.51 o 
 -12  -1   6       31.99       18.13      7.44 o 
 -11  -1   6       16.36        8.03      7.57 o 
 -10  -1   6      311.33      311.70     12.25 o 
  -9  -1   6      584.44      539.25     16.86 o 
  -8  -1   6       20.58       25.01      2.93 o 
  -7  -1   6      178.73      179.98      5.53 o 
  -6  -1   6       23.53       20.21      4.06 o 
  -5  -1   6      354.89      361.98     19.68 o 
  -4  -1   6      515.58      545.03     25.88 o 
  -3  -1   6     3813.31     3771.93     61.61 o 
  -2  -1   6     4664.28     4343.50     74.60 o 
  -1  -1   6      148.46      136.68      3.49 o 
   0  -1   6      399.92      422.63     14.56 o 
   1  -1   6     1197.97     1201.87     17.80 o 
   2  -1   6      190.70      217.15      4.41 o 
   3  -1   6      865.87      792.20     14.03 o 
   4  -1   6     2076.13     2040.60     40.66 o 
   5  -1   6      226.21      201.56     14.68 o 
   6  -1   6      237.83      235.20      5.95 o 
   7  -1   6      289.49      304.02      7.94 o 
   8  -1   6      111.68      111.16      3.92 o 
   9  -1   6       30.67       33.11      4.24 o 
  10  -1   6      143.05      143.62     10.99 o 
  11  -1   6      304.39      324.36     15.83 o 
  12  -1   6      168.77      156.75      7.94 o 
 -12   0   6        3.24        1.30      5.25 o 
 -11   0   6       98.07       93.46     18.85 o 
 -10   0   6      166.91      168.90      9.18 o 
  -9   0   6      216.60      229.07      9.44 o 
  -8   0   6        1.33        3.36      2.25 o 
  -7   0   6        3.63        3.64      1.85 o 
  -6   0   6       85.92       92.82      9.03 o 
  -5   0   6       16.90       22.35      3.55 o 
  -4   0   6     1333.95     1296.24     26.14 o 
  -3   0   6     3997.13     3887.88    157.72 o 
  -2   0   6      913.69      836.36     17.45 o 
  -1   0   6       24.02       50.37      1.88 o 
   0   0   6     3489.52     3735.05     56.07 o 
   1   0   6      122.83      106.40      2.50 o 
   2   0   6     1217.33     1110.14     19.27 o 
   3   0   6     2889.14     3006.48     40.75 o 
   4   0   6      290.35      317.38      4.82 o 
   5   0   6        1.13        4.26      0.86 o 
   6   0   6      155.38      150.66      6.13 o 
   7   0   6      282.40      297.17      7.74 o 
   8   0   6       47.40       47.05      4.38 o 
   9   0   6       88.88       93.09      3.83 o 
  10   0   6      130.99      143.19      6.23 o 
  11   0   6      259.50      271.98      9.62 o 
  12   0   6      100.14      109.08     14.92 o 
  13   0   6       18.19       10.64      7.93 o 
 -12   1   6       62.38       47.16      7.54 o 
 -11   1   6      175.99      194.01     24.19 o 
 -10   1   6       98.00       94.00      8.29 o 
  -9   1   6       44.76       51.87      6.25 o 
  -8   1   6      448.12      443.84     13.36 o 
  -7   1   6      732.17      726.63     38.45 o 
  -6   1   6      327.42      321.27     16.61 o 
  -5   1   6      384.29      377.14     11.26 o 
  -4   1   6     1126.83     1092.51     22.81 o 
  -3   1   6     2708.67     2650.31     47.27 o 
  -2   1   6      840.20      853.71     18.04 o 
  -1   1   6     2500.85     2583.80     45.34 o 
   0   1   6     2847.70     2848.96     39.86 o 
   1   1   6     1096.85     1239.44     16.88 o 
   2   1   6     3687.81     3722.86     43.43 o 
   3   1   6     3688.21     3589.74     60.26 o 
   4   1   6      630.27      636.24     22.90 o 
   5   1   6       36.16       48.23      2.56 o 
   6   1   6      925.81      947.98     15.86 o 
   7   1   6     1229.82     1236.64     20.32 o 
   8   1   6       35.63       41.34      4.46 o 
   9   1   6      242.82      260.60     18.86 o 
  10   1   6      218.69      217.01     16.14 o 
  11   1   6      138.76      134.33     11.47 o 
  12   1   6       51.93       56.15      6.37 o 
  13   1   6       17.59       27.93      8.73 o 
 -12   2   6      155.50      156.54     10.77 o 
 -11   2   6      476.96      508.67     17.62 o 
 -10   2   6       83.62       78.56      6.18 o 
  -9   2   6      101.70      116.38      7.23 o 
  -8   2   6      276.91      266.53     12.33 o 
  -7   2   6      336.09      341.64     10.73 o 
  -6   2   6       20.92       19.87      2.91 o 
  -5   2   6     1058.05     1032.86     37.21 o 
  -4   2   6      955.23      856.79     18.07 o 
  -3   2   6     1010.21     1017.97     20.26 o 
  -2   2   6      802.42      868.75     23.43 o 
  -1   2   6      749.68      712.16     13.34 o 
   0   2   6      423.23      453.94     21.80 o 
   1   2   6      911.86      933.47     18.82 o 
   2   2   6     1643.98     1500.70     22.92 o 
   3   2   6     2680.76     2516.94     34.83 o 
   4   2   6     5411.17     5739.83     75.40 o 
   5   2   6        3.73        6.46      0.98 o 
   6   2   6      210.50      231.85      8.37 o 
   7   2   6      259.45      244.73      5.65 o 
   8   2   6       19.74       21.20      2.42 o 
   9   2   6      267.64      263.28     10.62 o 
  10   2   6      562.26      580.63     12.46 o 
  11   2   6       36.60       36.43      5.29 o 
  12   2   6        5.15        4.03      6.15 o 
  13   2   6        9.10        9.96      8.65 o 
 -12   3   6      254.23      214.38     15.59 o 
 -11   3   6      466.59      499.58     18.24 o 
 -10   3   6      318.90      326.18     14.34 o 
  -9   3   6        1.61        7.72      5.88 o 
  -8   3   6      188.99      180.38      7.78 o 
  -7   3   6      142.61      137.21      8.89 o 
  -6   3   6      247.80      253.58     14.54 o 
  -5   3   6     1070.69     1074.02     23.50 o 
  -4   3   6      122.75      100.64      4.25 o 
  -3   3   6      121.29      132.45      5.60 o 
  -2   3   6        9.39       11.88      1.80 o 
  -1   3   6      347.04      352.79     12.23 o 
   0   3   6      136.04      137.67      2.90 o 
   1   3   6     2342.65     2343.45     49.95 o 
   2   3   6      515.64      456.86      6.39 o 
   3   3   6     2473.96     2341.06     27.81 o 
   4   3   6     2859.55     2979.88     35.34 o 
   5   3   6       25.96       23.61      1.40 o 
   6   3   6      337.25      325.60      6.71 o 
   7   3   6        0.49       -0.57      1.66 o 
   8   3   6        1.82        1.30      2.29 o 
   9   3   6      642.41      662.09     24.44 o 
  10   3   6       50.15       51.91      4.15 o 
  11   3   6      261.71      263.78     15.65 o 
  12   3   6      217.30      204.33     10.96 o 
  13   3   6       44.81       29.51      6.37 o 
 -12   4   6      102.43      121.70     16.70 o 
 -11   4   6       97.86       96.78     26.12 o 
 -10   4   6      110.69      106.80     10.20 o 
  -9   4   6      120.62      112.90      7.87 o 
  -8   4   6      114.18      119.09      6.65 o 
  -7   4   6       44.05       42.82      4.33 o 
  -6   4   6      252.66      251.48      8.05 o 
  -5   4   6      760.48      714.42     17.18 o 
  -4   4   6      174.78      145.56     12.35 o 
  -3   4   6      661.24      681.47     23.14 o 
  -2   4   6      497.94      487.08     11.22 o 
  -1   4   6      298.40      337.42      6.28 o 
   0   4   6       86.73       79.61      1.93 o 
   1   4   6     3560.14     3581.18     49.37 o 
   2   4   6      528.34      418.76      6.43 o 
   3   4   6       99.83       85.27      1.87 o 
   4   4   6       37.74       37.86      1.29 o 
   5   4   6      298.58      286.51      4.89 o 
   6   4   6      272.23      285.76      5.18 o 
   7   4   6      206.41      198.99      4.60 o 
   8   4   6      773.30      785.41     14.44 o 
   9   4   6      391.83      393.47     14.16 o 
  10   4   6       10.44       11.95      3.44 o 
  11   4   6       62.48       58.18     11.23 o 
  12   4   6      120.36      124.32      7.74 o 
  13   4   6        6.96        7.98      7.46 o 
 -11   5   6       42.12       36.50      6.77 o 
 -10   5   6       25.27       26.95      6.81 o 
  -9   5   6        3.78       -0.23      7.12 o 
  -8   5   6        1.61        3.36      4.63 o 
  -7   5   6      147.51      145.41      7.42 o 
  -6   5   6      151.93      162.77      6.95 o 
  -5   5   6     1801.98     1857.33     93.09 o 
  -4   5   6      387.41      372.94     10.33 o 
  -3   5   6      738.44      733.35     16.22 o 
  -2   5   6     1797.23     1810.10     34.35 o 
  -1   5   6      536.09      542.69      9.73 o 
   0   5   6       30.26       27.97      1.41 o 
   1   5   6     2788.50     2778.60     38.91 o 
   2   5   6     4543.25     4563.88    103.92 o 
   3   5   6       10.22       11.40      2.23 o 
   4   5   6      420.79      406.90      6.09 o 
   5   5   6      324.88      310.39      5.00 o 
   6   5   6       90.53       98.67      2.61 o 
   7   5   6      277.62      287.10      5.31 o 
   8   5   6     2839.68     2958.80     52.16 o 
   9   5   6      557.55      594.49     19.61 o 
  10   5   6       86.48       93.63      4.73 o 
  11   5   6       39.67       42.15      4.64 o 
  12   5   6      123.85      103.77     12.84 o 
  13   5   6        0.60        4.28      6.68 o 
 -11   6   6        1.13        0.10      6.66 o 
 -10   6   6        1.91       -0.14      6.27 o 
  -9   6   6       10.70        5.64      8.70 o 
  -8   6   6        3.40        6.76      5.22 o 
  -7   6   6      127.22      134.83      7.99 o 
  -6   6   6      756.87      743.82     22.39 o 
  -5   6   6      365.03      381.44     11.15 o 
  -4   6   6        0.05        2.28      2.30 o 
  -3   6   6      912.27      917.14     17.36 o 
  -2   6   6     1464.58     1498.00     24.93 o 
  -1   6   6      123.10       98.56      2.81 o 
   0   6   6      386.37      366.24      6.54 o 
   1   6   6     1213.10     1206.27     17.66 o 
   2   6   6     2272.59     2374.95     32.68 o 
   3   6   6        5.89        2.65      1.32 o 
   4   6   6      228.11      245.50      7.42 o 
   5   6   6        5.44        4.50      0.87 o 
   6   6   6      245.60      246.42      8.23 o 
   7   6   6      436.02      454.04      9.55 o 
   8   6   6     1720.65     1714.33     39.81 o 
   9   6   6       83.42       86.47      4.33 o 
  10   6   6       91.80       94.92      5.18 o 
  11   6   6       31.95       31.27      4.59 o 
  12   6   6       46.66       37.58      4.89 o 
 -11   7   6       28.69       19.58      9.54 o 
 -10   7   6       28.43       19.08      7.45 o 
  -9   7   6        1.20       13.93      7.68 o 
  -8   7   6       20.12       18.71      5.13 o 
  -7   7   6      404.45      440.11     15.21 o 
  -6   7   6     1920.07     1994.97     48.27 o 
  -5   7   6      233.48      237.12      9.20 o 
  -4   7   6       10.26       10.99      2.64 o 
  -3   7   6       78.92       79.47      3.67 o 
  -2   7   6       75.27       82.15      3.24 o 
  -1   7   6      476.57      453.96      8.36 o 
   0   7   6      486.67      464.64     11.96 o 
   1   7   6       28.71       25.80      1.55 o 
   2   7   6      342.40      346.49     22.30 o 
   3   7   6       16.64       14.55      2.16 o 
   4   7   6      215.50      226.88      5.85 o 
   5   7   6       23.74       31.31      2.89 o 
   6   7   6       32.25       33.77      2.42 o 
   7   7   6      631.98      631.45     18.71 o 
   8   7   6      723.28      727.13     17.15 o 
   9   7   6       80.78       84.62      6.50 o 
  10   7   6       42.44       36.42      5.36 o 
  11   7   6       21.02       14.00      6.09 o 
  12   7   6        2.94       -6.25     10.40 o 
 -10   8   6       55.56       31.56      6.78 o 
  -9   8   6        1.26        1.75      4.36 o 
  -8   8   6        3.42        6.06      4.81 o 
  -7   8   6      998.23     1014.72     23.13 o 
  -6   8   6     1446.12     1467.27     33.80 o 
  -5   8   6       13.15       11.45      2.75 o 
  -4   8   6      430.57      455.73     11.25 o 
  -3   8   6       23.38       18.41      2.81 o 
  -2   8   6       19.55       14.73      2.53 o 
  -1   8   6     1061.42      984.76     18.77 o 
   0   8   6      636.98      661.37     13.68 o 
   1   8   6       14.00       18.46      1.32 o 
   2   8   6      418.34      384.43     15.10 o 
   3   8   6      455.71      403.17      9.90 o 
   4   8   6      334.67      310.35      8.20 o 
   5   8   6       41.74       40.07      3.19 o 
   6   8   6      639.35      635.41     26.04 o 
   7   8   6      272.69      295.85      8.62 o 
   8   8   6       95.88      103.11      6.49 o 
   9   8   6        0.80       10.94      6.03 o 
  10   8   6      111.97      107.86      8.25 o 
  11   8   6       13.36       14.82      6.41 o 
  12   8   6       57.30       39.03     10.10 o 
  -9   9   6       12.44       12.54      6.63 o 
  -8   9   6        2.11        5.76      5.79 o 
  -7   9   6      138.50      151.66      8.85 o 
  -6   9   6       86.60       77.44      6.32 o 
  -5   9   6       37.63       36.35      4.95 o 
  -4   9   6      285.84      282.90     10.35 o 
  -3   9   6      117.88      126.86      6.35 o 
  -2   9   6      108.57      107.97      5.33 o 
  -1   9   6      790.24      786.48     18.71 o 
   0   9   6     1301.44     1263.23     31.95 o 
   1   9   6       38.69       41.14      5.43 o 
   2   9   6      328.56      293.83     14.52 o 
   3   9   6      344.64      338.73     15.13 o 
   4   9   6       71.68       75.34      3.74 o 
   5   9   6       39.90       36.15      2.76 o 
   6   9   6      452.74      444.50     10.80 o 
   7   9   6       81.57       79.35     12.23 o 
   8   9   6        0.35       -4.38      4.38 o 
   9   9   6        2.82        3.71      5.85 o 
  10   9   6       24.34       23.39      5.22 o 
  11   9   6        1.50       17.49      7.62 o 
  -8  10   6       74.04       71.68      7.82 o 
  -7  10   6       40.17       39.34      7.08 o 
  -6  10   6       97.21      125.98      7.78 o 
  -5  10   6        4.36        5.27      4.29 o 
  -4  10   6      130.48      141.41      7.93 o 
  -3  10   6       31.10       28.61      4.11 o 
  -2  10   6      589.03      580.15     16.07 o 
  -1  10   6      710.28      691.48     18.22 o 
   0  10   6      639.95      647.60     18.28 o 
   1  10   6      105.65      101.15      8.00 o 
   2  10   6       75.11       69.95      8.16 o 
   3  10   6      303.50      300.94     10.45 o 
   4  10   6       13.80       18.18      3.45 o 
   5  10   6      376.92      404.96      9.26 o 
   6  10   6      458.92      464.93     21.48 o 
   7  10   6      177.47      184.70     17.26 o 
   8  10   6       22.67       21.19      5.55 o 
   9  10   6        5.49        0.06      7.59 o 
  10  10   6       21.74       15.81      8.26 o 
  11  10   6        0.37        2.78      8.39 o 
  -7  11   6       10.80        1.81      6.60 o 
  -6  11   6        7.86       15.50      5.25 o 
  -5  11   6       42.42       35.28      5.94 o 
  -4  11   6       25.79       22.41      5.46 o 
  -3  11   6       78.83       73.42      5.05 o 
  -2  11   6      252.04      235.82      9.46 o 
  -1  11   6      138.87      142.33      5.81 o 
   0  11   6        3.74        0.97      5.40 o 
   1  11   6       21.66       13.64      7.77 o 
   2  11   6       54.69       57.85      7.62 o 
   3  11   6       12.74        9.10      9.46 o 
   4  11   6       29.45       26.87      3.87 o 
   5  11   6      144.81      157.03     12.71 o 
   6  11   6      146.62      168.14      7.10 o 
   7  11   6      227.56      223.06     44.42 o 
   8  11   6        0.66        3.63      9.96 o 
   9  11   6       78.63       72.99     13.15 o 
  10  11   6       40.77       24.89      9.86 o 
  -6  12   6       69.65       48.70      6.85 o 
  -5  12   6       78.89       61.62      6.85 o 
  -4  12   6        1.00       -0.16      4.49 o 
  -3  12   6      192.82      193.03      8.90 o 
  -2  12   6      355.41      397.00     19.93 o 
  -1  12   6      197.86      198.41     12.66 o 
   0  12   6       10.48       15.61      6.89 o 
   1  12   6        2.44       11.20      8.93 o 
   2  12   6       29.96       31.32      6.47 o 
   3  12   6       39.56       34.48      4.43 o 
   4  12   6        2.14       -0.68      4.99 o 
   5  12   6      159.36      162.34     12.38 o 
   6  12   6      245.35      238.82      9.33 o 
   7  12   6        0.01        3.58      6.37 o 
   8  12   6       58.86       71.68     11.07 o 
  -5  13   6       46.44       22.64     12.95 o 
  -4  13   6        6.81        8.35      6.63 o 
  -3  13   6      129.68      120.21      9.84 o 
  -2  13   6      116.93      137.26     10.93 o 
  -1  13   6       26.95       27.73      7.55 o 
   0  13   6       13.10       18.18      5.23 o 
   1  13   6       98.29       88.37     15.96 o 
   2  13   6       88.68      101.62     19.24 o 
   3  13   6        7.05        6.29      5.09 o 
   4  13   6      174.86      162.39      7.72 o 
   5  13   6      173.58      157.11      9.08 o 
   6  13   6       16.56       19.69      8.19 o 
  -3  14   6        7.91       19.14     12.22 o 
  -2  14   6       78.43       77.88     11.78 o 
  -1  14   6       49.40       17.56     24.78 o 
   0  14   6        0.87        0.71      5.73 o 
   1  14   6      142.33      132.46     17.95 o 
   2  14   6       29.53       19.62      5.03 o 
   3  14   6      148.23      152.05      8.42 o 
   4  14   6      261.22      267.53     13.79 o 
   5  14   6      138.45      141.11     14.63 o 
  -5 -11   7        9.82        4.10     23.12 o 
  -4 -11   7      241.89      253.88     13.59 o 
  -3 -11   7      158.06      162.89     11.00 o 
  -2 -11   7        2.05        4.48      8.41 o 
  -1 -11   7        3.79       28.33     12.98 o 
   0 -11   7       66.70       73.21     11.19 o 
   1 -11   7        0.94       18.46     12.01 o 
   2 -11   7       86.75       86.49      7.46 o 
   3 -11   7      287.73      298.90     23.57 o 
   4 -11   7      112.19       74.31     11.27 o 
   5 -11   7        5.77        2.45      9.20 o 
  -6 -10   7        4.80        0.00      1.65 o 
  -5 -10   7       95.66       99.22     10.15 o 
  -4 -10   7      295.17      306.44     12.54 o 
  -3 -10   7      104.83      104.00     15.49 o 
  -2 -10   7       48.24       55.26      6.69 o 
  -1 -10   7       34.11       30.96      9.29 o 
   0 -10   7       58.07       50.51      5.78 o 
   1 -10   7        5.84        4.79      5.59 o 
   2 -10   7      115.14      114.77     23.75 o 
   3 -10   7      201.92      220.55     10.51 o 
   4 -10   7      217.80      212.11     11.74 o 
   5 -10   7        5.02        1.16      4.98 o 
   6 -10   7       77.24       69.70      8.11 o 
  -8  -9   7       67.33       59.83     11.30 o 
  -7  -9   7       18.15       40.80     13.61 o 
  -6  -9   7       27.34       27.53     11.17 o 
  -5  -9   7      460.87      524.72     18.08 o 
  -4  -9   7      312.54      311.24     14.15 o 
  -3  -9   7        5.95        9.26      4.67 o 
  -2  -9   7       34.19       29.34      3.68 o 
  -1  -9   7      107.25       89.52      4.95 o 
   0  -9   7        2.47        3.16      4.12 o 
   1  -9   7       40.91       40.17      5.32 o 
   2  -9   7      102.84      111.54      9.87 o 
   3  -9   7      189.01      199.10     10.67 o 
   4  -9   7      112.33      128.14     16.18 o 
   5  -9   7       25.84       18.94      7.30 o 
   6  -9   7       38.23       31.21      7.85 o 
  -9  -8   7       44.23       31.43     11.50 o 
  -8  -8   7      141.30      118.62     12.29 o 
  -7  -8   7       58.33       63.25     10.20 o 
  -6  -8   7       88.34       76.76      6.52 o 
  -5  -8   7      304.82      322.48      9.20 o 
  -4  -8   7      107.95      103.47      5.30 o 
  -3  -8   7       32.81       37.35      3.64 o 
  -2  -8   7      169.10      150.01      6.08 o 
  -1  -8   7       11.18        9.43      3.60 o 
   0  -8   7       14.34       17.45      4.20 o 
   1  -8   7      237.61      236.99     11.68 o 
   2  -8   7      401.23      404.44     22.71 o 
   3  -8   7      239.53      222.85     13.88 o 
   4  -8   7        0.10        1.41     10.92 o 
   5  -8   7        1.92       -3.20      5.56 o 
   6  -8   7       45.98       43.71      6.98 o 
   7  -8   7        4.27        2.99      6.97 o 
   8  -8   7        7.50        6.58      6.91 o 
  -9  -7   7       59.87       66.77      6.91 o 
  -8  -7   7       98.78       95.29      7.77 o 
  -7  -7   7       17.17        7.75      4.43 o 
  -6  -7   7      194.60      194.10      8.23 o 
  -5  -7   7      266.89      275.17     10.65 o 
  -4  -7   7      360.06      363.76     10.31 o 
  -3  -7   7       11.71       18.89      3.40 o 
  -2  -7   7      497.15      486.69     11.52 o 
  -1  -7   7        4.80        8.04      4.11 o 
   0  -7   7      181.00      171.78      5.11 o 
   1  -7   7      564.70      564.29     13.08 o 
   2  -7   7     1207.27     1228.25     25.44 o 
   3  -7   7      260.21      260.70      8.04 o 
   4  -7   7       28.62       32.34      3.73 o 
   5  -7   7       43.64       48.51      4.17 o 
   6  -7   7        1.50        3.10      3.60 o 
   7  -7   7       34.08       30.67      4.06 o 
   8  -7   7      296.23      295.43     27.79 o 
   9  -7   7      100.56       84.96     11.35 o 
  10  -7   7       10.31       14.03      9.41 o 
 -11  -6   7       34.53       26.59      8.87 o 
 -10  -6   7        1.82       -0.97      7.04 o 
  -9  -6   7       19.89       28.20      6.27 o 
  -8  -6   7       28.57       32.58      6.30 o 
  -7  -6   7      244.85      235.03      9.45 o 
  -6  -6   7      167.42      176.98      8.20 o 
  -5  -6   7      206.59      242.17      9.18 o 
  -4  -6   7       76.09       87.02     11.57 o 
  -3  -6   7       21.52       24.21      2.33 o 
  -2  -6   7      391.09      402.88      8.19 o 
  -1  -6   7       37.41       42.83      2.84 o 
   0  -6   7       17.76       17.11      2.06 o 
   1  -6   7      224.98      245.64      8.66 o 
   2  -6   7     1208.66     1203.26     28.96 o 
   3  -6   7      254.80      247.63      6.14 o 
   4  -6   7      217.17      223.38      6.10 o 
   5  -6   7       19.20       25.28      3.18 o 
   6  -6   7      180.54      178.28      8.04 o 
   7  -6   7       62.19       68.08      4.67 o 
   8  -6   7      441.11      450.72     17.08 o 
   9  -6   7      113.02      117.58      6.73 o 
  10  -6   7        3.70        7.98      6.99 o 
 -11  -5   7        1.21       12.62      7.39 o 
 -10  -5   7       39.07       36.35      6.33 o 
  -9  -5   7        6.12        7.90      4.76 o 
  -8  -5   7      122.25      121.99      7.37 o 
  -7  -5   7      165.40      134.49      7.44 o 
  -6  -5   7      540.65      505.43     15.00 o 
  -5  -5   7        8.21       13.41      3.46 o 
  -4  -5   7       12.08        8.07      2.50 o 
  -3  -5   7       34.37       31.10      2.20 o 
  -2  -5   7      287.33      281.02     15.90 o 
  -1  -5   7      301.74      303.04      6.47 o 
   0  -5   7      774.76      774.78     13.14 o 
   1  -5   7      393.68      366.90      6.72 o 
   2  -5   7      183.02      179.90      4.60 o 
   3  -5   7        6.11       14.85      2.14 o 
   4  -5   7      834.12      844.11     14.77 o 
   5  -5   7      116.99      126.04      9.52 o 
   6  -5   7      104.96      112.90      6.00 o 
   7  -5   7      395.41      419.77      9.64 o 
   8  -5   7      400.91      398.71     17.55 o 
   9  -5   7      104.89      115.25      6.34 o 
  10  -5   7       10.23       10.31      5.90 o 
  11  -5   7       26.06       21.68      6.78 o 
 -11  -4   7       18.77       15.10      5.58 o 
 -10  -4   7      257.49      281.59     10.76 o 
  -9  -4   7        2.82        8.41      3.64 o 
  -8  -4   7      332.35      361.53     13.17 o 
  -7  -4   7      505.44      492.67     12.99 o 
  -6  -4   7      978.92      921.54     32.53 o 
  -5  -4   7       85.93       77.42      3.66 o 
  -4  -4   7      313.12      323.09      7.84 o 
  -3  -4   7       49.59       56.05      2.77 o 
  -2  -4   7      207.22      199.16      4.48 o 
  -1  -4   7      300.36      280.30      5.06 o 
   0  -4   7     2318.68     2350.66     29.09 o 
   1  -4   7      472.21      468.14      6.67 o 
   2  -4   7       83.40       79.66      2.47 o 
   3  -4   7      150.76      153.41      3.59 o 
   4  -4   7      602.91      616.63     13.72 o 
   5  -4   7       36.25       33.10      3.50 o 
   6  -4   7      641.85      618.33     13.41 o 
   7  -4   7      951.58      950.97     17.88 o 
   8  -4   7      119.22      118.75     10.51 o 
   9  -4   7      204.72      235.93      8.90 o 
  10  -4   7      144.12      138.92      8.71 o 
  11  -4   7       20.47       16.62      5.82 o 
 -12  -3   7        4.91       12.36     10.83 o 
 -11  -3   7       11.62        3.80      6.10 o 
 -10  -3   7      148.71      148.83      9.71 o 
  -9  -3   7        0.13       -3.95      4.28 o 
  -8  -3   7      163.21      176.66      7.28 o 
  -7  -3   7      828.80      822.11     17.86 o 
  -6  -3   7     1056.22     1029.41     30.66 o 
  -5  -3   7      155.68      149.25      7.55 o 
  -4  -3   7      414.73      426.08      9.11 o 
  -3  -3   7      487.36      492.43     13.44 o 
  -2  -3   7      354.66      343.91      7.54 o 
  -1  -3   7      821.50      783.34     12.38 o 
   0  -3   7     2737.59     2874.00     32.01 o 
   1  -3   7     1888.41     1924.00     30.97 o 
   2  -3   7      415.05      401.16      7.20 o 
   3  -3   7      957.34      954.51     15.42 o 
   4  -3   7      102.04      106.94      3.43 o 
   5  -3   7       17.55       22.25      2.27 o 
   6  -3   7      909.29      836.19     24.54 o 
   7  -3   7      766.70      741.35     23.87 o 
   8  -3   7        1.41        9.34      3.37 o 
   9  -3   7       10.22        8.78      3.89 o 
  10  -3   7        4.05       -0.91      4.05 o 
  11  -3   7      113.34      109.27     12.36 o 
  12  -3   7       42.30       56.35      7.33 o 
 -12  -2   7       10.64        3.27      6.73 o 
 -11  -2   7       58.03       56.88      8.51 o 
 -10  -2   7       88.23       82.24      7.21 o 
  -9  -2   7        1.57        1.85      4.28 o 
  -8  -2   7      504.17      492.74     13.12 o 
  -7  -2   7      692.89      734.76     18.69 o 
  -6  -2   7       96.37      110.83      5.76 o 
  -5  -2   7       99.16      104.88      5.15 o 
  -4  -2   7      172.11      151.26      6.44 o 
  -3  -2   7      577.77      576.20     16.39 o 
  -2  -2   7      623.99      650.66     12.90 o 
  -1  -2   7     1827.54     1783.15     28.14 o 
   0  -2   7     2823.80     2839.05     91.89 o 
   1  -2   7      468.62      450.79     11.70 o 
   2  -2   7      994.63     1032.31     16.31 o 
   3  -2   7     2163.54     2130.65     31.90 o 
   4  -2   7       82.15       86.15      3.03 o 
   5  -2   7      172.81      176.57      3.83 o 
   6  -2   7     1378.53     1375.30     26.23 o 
   7  -2   7      237.52      217.54      8.96 o 
   8  -2   7      147.27      150.62     12.27 o 
   9  -2   7       89.12       96.07      9.63 o 
  10  -2   7        2.20        4.45      4.61 o 
  11  -2   7       17.86       25.91      6.55 o 
  12  -2   7       81.12       87.98      8.03 o 
 -12  -1   7       39.04       22.64      9.40 o 
 -11  -1   7       85.00       86.96      9.10 o 
 -10  -1   7        2.84        3.74      5.23 o 
  -9  -1   7      140.68      138.92      7.78 o 
  -8  -1   7      581.91      591.33     16.54 o 
  -7  -1   7      184.31      203.99      7.90 o 
  -6  -1   7      201.63      194.86      7.19 o 
  -5  -1   7      183.57      161.01      7.25 o 
  -4  -1   7      188.12      170.37      4.83 o 
  -3  -1   7       41.86       53.16      3.74 o 
  -2  -1   7     2269.21     2372.42     64.20 o 
  -1  -1   7     2077.65     1995.89     31.75 o 
   0  -1   7      526.20      489.60     21.70 o 
   1  -1   7      121.52      123.13      2.46 o 
   2  -1   7     2425.59     2661.14     57.25 o 
   3  -1   7     1950.55     1934.29     30.97 o 
   4  -1   7       44.11       29.72      2.41 o 
   5  -1   7      993.68     1000.52     16.99 o 
   6  -1   7      664.71      706.31     35.50 o 
   7  -1   7      229.92      209.79     12.19 o 
   8  -1   7       29.67       34.41      3.92 o 
   9  -1   7      123.23      133.39      6.53 o 
  10  -1   7       20.08       20.18      4.35 o 
  11  -1   7       44.31       59.54      6.75 o 
  12  -1   7       94.77       96.99      7.33 o 
 -12   0   7       98.51       86.97      9.33 o 
 -11   0   7      124.01      110.32      8.73 o 
 -10   0   7       57.74       48.64      6.92 o 
  -9   0   7      228.22      242.19     16.83 o 
  -8   0   7      534.99      534.89     14.86 o 
  -7   0   7       25.51       27.75      6.31 o 
  -6   0   7     1498.32     1469.80     30.97 o 
  -5   0   7     1234.75     1302.51     72.46 o 
  -4   0   7      101.99      118.87      8.56 o 
  -3   0   7      928.04      993.31     27.39 o 
  -2   0   7     3175.89     3055.28     55.27 o 
  -1   0   7     3551.42     3509.25     54.88 o 
   0   0   7      444.25      492.77      9.57 o 
   1   0   7      384.52      391.53     13.97 o 
   2   0   7     1828.69     1784.02     26.12 o 
   3   0   7        3.06        7.43      3.93 o 
   4   0   7      284.86      277.68      5.51 o 
   5   0   7      727.47      747.96     30.74 o 
   6   0   7      199.64      203.55      4.27 o 
   7   0   7      279.16      267.25     11.91 o 
   8   0   7      143.52      158.45      5.64 o 
   9   0   7      485.18      465.15     23.36 o 
  10   0   7       46.74       43.06      4.55 o 
  11   0   7       38.36       36.46      5.40 o 
  12   0   7      145.86      149.68      8.39 o 
  13   0   7      252.19      242.16     20.77 o 
 -12   1   7       88.13       58.19      9.86 o 
 -11   1   7        7.16       17.66      7.15 o 
 -10   1   7       65.35       55.31      5.93 o 
  -9   1   7      532.35      571.99     18.79 o 
  -8   1   7      314.32      319.11     22.22 o 
  -7   1   7        0.13        5.11      7.99 o 
  -6   1   7      496.25      511.04     13.11 o 
  -5   1   7      862.26      807.73     19.07 o 
  -4   1   7        0.66        6.87      2.26 o 
  -3   1   7     1919.37     1873.88     36.10 o 
  -2   1   7     3043.26     2948.74     52.42 o 
  -1   1   7     3754.87     3641.76     70.05 o 
   0   1   7      523.31      558.06     10.49 o 
   1   1   7      266.60      236.66      4.60 o 
   2   1   7      277.32      304.19      4.84 o 
   3   1   7      344.76      377.07     10.70 o 
   4   1   7      640.19      591.18     15.21 o 
   5   1   7      225.77      204.41      4.58 o 
   6   1   7     1178.15     1292.18     18.40 o 
   7   1   7      118.15      129.61      3.86 o 
   8   1   7        9.17       13.73      2.00 o 
   9   1   7      126.76      122.83      5.25 o 
  10   1   7        5.11       11.35      3.56 o 
  11   1   7       53.77       51.39      5.39 o 
  12   1   7      272.82      289.28     13.62 o 
  13   1   7      119.35      102.52     11.28 o 
 -12   2   7       19.69       19.17      8.93 o 
 -11   2   7       50.14       49.20      9.02 o 
 -10   2   7      209.37      202.62      9.82 o 
  -9   2   7      428.94      468.35     26.42 o 
  -8   2   7      340.31      351.49     12.07 o 
  -7   2   7       69.55       59.66      4.75 o 
  -6   2   7      206.51      229.11      8.65 o 
  -5   2   7      382.54      397.63     11.58 o 
  -4   2   7       63.53       58.89      3.20 o 
  -3   2   7     1120.97     1044.53     21.42 o 
  -2   2   7     1174.73     1034.15     24.39 o 
  -1   2   7      595.94      511.28     13.29 o 
   0   2   7        1.61        0.59      1.19 o 
   1   2   7      700.72      646.03      9.39 o 
   2   2   7      203.26      212.83      3.44 o 
   3   2   7      599.83      602.98      9.39 o 
   4   2   7     1520.66     1442.68     19.54 o 
   5   2   7     1292.72     1280.17     33.03 o 
   6   2   7      299.67      331.79      6.06 o 
   7   2   7       93.91      105.92      4.99 o 
   8   2   7      309.51      319.87     12.86 o 
   9   2   7       25.13       24.04      2.84 o 
  10   2   7      113.32      115.12     14.02 o 
  11   2   7      444.92      479.66     15.83 o 
  12   2   7        8.95        3.31     14.39 o 
  13   2   7       58.58       64.56     11.21 o 
 -12   3   7        5.55       -2.78      9.36 o 
 -11   3   7      154.03      161.54     10.58 o 
 -10   3   7      246.02      254.94     18.61 o 
  -9   3   7       33.56       29.84      6.58 o 
  -8   3   7       38.74       39.78      5.47 o 
  -7   3   7      333.32      318.06     10.95 o 
  -6   3   7      226.27      240.45      8.39 o 
  -5   3   7       21.64       17.81      3.92 o 
  -4   3   7      458.69      450.37     11.54 o 
  -3   3   7      132.52      110.07      4.28 o 
  -2   3   7      985.85      901.65     19.35 o 
  -1   3   7      241.05      222.12      5.95 o 
   0   3   7       22.17       29.69      2.79 o 
   1   3   7      869.83      891.23     11.39 o 
   2   3   7       25.45       33.32      1.15 o 
   3   3   7     1108.29     1035.42     13.89 o 
   4   3   7     1477.14     1412.34     22.73 o 
   5   3   7     1328.79     1268.06     17.97 o 
   6   3   7      157.53      161.20      3.43 o 
   7   3   7      914.58      888.64     15.41 o 
   8   3   7      641.09      636.55     12.13 o 
   9   3   7        0.03       -0.26      2.47 o 
  10   3   7      621.66      646.16     18.84 o 
  11   3   7      704.42      761.95     23.55 o 
  12   3   7        2.00        6.08      5.33 o 
  13   3   7        5.89       -0.50      8.25 o 
 -11   4   7      242.96      253.57     21.13 o 
 -10   4   7      258.50      270.94     12.54 o 
  -9   4   7       78.13       89.07      9.49 o 
  -8   4   7        1.22        0.35      4.27 o 
  -7   4   7       84.01       86.02      5.48 o 
  -6   4   7      146.19      161.54      7.03 o 
  -5   4   7       99.33       99.33      4.69 o 
  -4   4   7      386.61      374.21     10.18 o 
  -3   4   7     1830.86     1745.79     33.39 o 
  -2   4   7      706.58      726.08     15.63 o 
  -1   4   7       21.61       22.39      1.82 o 
   0   4   7     1361.78     1427.09     21.00 o 
   1   4   7      426.24      429.15     15.54 o 
   2   4   7      205.23      236.91      8.07 o 
   3   4   7     1120.05     1036.53     14.25 o 
   4   4   7     2807.41     2799.27     32.96 o 
   5   4   7     1034.07     1054.60     20.79 o 
   6   4   7      253.19      247.51      9.52 o 
   7   4   7      503.51      504.31      9.35 o 
   8   4   7      143.63      153.37     10.02 o 
   9   4   7       11.20       14.21      3.41 o 
  10   4   7     1013.22     1059.14     23.34 o 
  11   4   7      755.70      794.21     22.95 o 
  12   4   7      112.08      102.24      8.52 o 
  13   4   7        7.18        7.32      6.86 o 
 -11   5   7      176.30      177.56     24.59 o 
 -10   5   7      128.40      128.06     12.73 o 
  -9   5   7       36.01       34.88     10.83 o 
  -8   5   7       31.00       41.20      5.02 o 
  -7   5   7       56.53       51.31      9.95 o 
  -6   5   7      204.74      200.79      8.19 o 
  -5   5   7        7.59       13.35      4.21 o 
  -4   5   7     1862.56     1877.20     37.79 o 
  -3   5   7     1191.80     1124.02     23.11 o 
  -2   5   7      240.43      235.24      8.68 o 
  -1   5   7      718.97      705.82     17.14 o 
   0   5   7     1380.75     1452.86     21.74 o 
   1   5   7        0.99        6.59      1.50 o 
   2   5   7     3317.31     3347.93     73.66 o 
   3   5   7     1417.85     1326.00     16.60 o 
   4   5   7      427.76      419.34      6.30 o 
   5   5   7       28.88       31.87      1.46 o 
   6   5   7        5.19        5.50      1.44 o 
   7   5   7        4.89        2.93      1.35 o 
   8   5   7      111.18      120.80      8.20 o 
   9   5   7        1.78        4.67      2.87 o 
  10   5   7      279.48      294.73      8.63 o 
  11   5   7       92.62       91.27      6.17 o 
  12   5   7        1.26        6.48      5.38 o 
  13   5   7       31.01       28.97     11.37 o 
 -11   6   7        9.15       13.44      7.39 o 
 -10   6   7       61.83       58.28      8.18 o 
  -9   6   7        9.06        1.68      5.29 o 
  -8   6   7       73.78       81.20      6.60 o 
  -7   6   7       13.91       15.91      5.46 o 
  -6   6   7        2.79       -2.07      4.71 o 
  -5   6   7       57.18       57.02      4.10 o 
  -4   6   7     4061.64     4074.72     96.96 o 
  -3   6   7     1143.14     1129.26     29.87 o 
  -2   6   7      120.25      126.85      5.01 o 
  -1   6   7      801.85      824.52     13.49 o 
   0   6   7      115.14      120.15      6.03 o 
   1   6   7      589.61      546.59      9.08 o 
   2   6   7     3447.52     3486.05     48.65 o 
   3   6   7      797.51      810.74     12.40 o 
   4   6   7       24.18       16.89      1.11 o 
   5   6   7       13.68       14.69      2.62 o 
   6   6   7       11.06       10.44      2.15 o 
   7   6   7       84.32       91.86      3.04 o 
   8   6   7       13.20       11.40      2.90 o 
   9   6   7      349.91      365.83     10.25 o 
  10   6   7      110.33      106.23      5.15 o 
  11   6   7       16.46       20.13      3.92 o 
  12   6   7        7.07       11.72      6.36 o 
  13   6   7       28.75       24.14     13.99 o 
 -10   7   7       68.15       67.78      7.31 o 
  -9   7   7        2.75        3.37     12.64 o 
  -8   7   7      104.66      112.90      8.02 o 
  -7   7   7        1.44        5.94      5.77 o 
  -6   7   7       15.52       23.32      5.27 o 
  -5   7   7      638.23      617.52     19.47 o 
  -4   7   7     1896.92     1815.67     35.68 o 
  -3   7   7      227.32      202.85      6.14 o 
  -2   7   7      965.91      968.73     17.84 o 
  -1   7   7      422.81      419.36      8.04 o 
   0   7   7        3.52        2.78      1.47 o 
   1   7   7      350.71      349.33      6.03 o 
   2   7   7     1050.22     1180.76     32.92 o 
   3   7   7     1554.84     1665.39     57.28 o 
   4   7   7       57.07       57.27      6.41 o 
   5   7   7      376.97      358.81      9.92 o 
   6   7   7      259.22      239.90      8.09 o 
   7   7   7       12.82       11.94      2.30 o 
   8   7   7      313.05      326.66     10.35 o 
   9   7   7      515.05      513.03     12.58 o 
  10   7   7       30.44       26.57      5.42 o 
  11   7   7       18.20        4.26     11.62 o 
  12   7   7      102.06       86.01     13.08 o 
 -10   8   7        0.42       11.99      8.88 o 
  -9   8   7       16.79       13.45      5.55 o 
  -8   8   7       52.73       51.76      5.36 o 
  -7   8   7       27.06       24.48      7.59 o 
  -6   8   7       36.31       40.72      3.84 o 
  -5   8   7      133.71      134.10     12.47 o 
  -4   8   7       22.21       21.50      3.00 o 
  -3   8   7       16.22       20.48      2.75 o 
  -2   8   7      297.26      298.88      7.54 o 
  -1   8   7      286.77      278.77      6.79 o 
   0   8   7       28.75       20.59      4.24 o 
   1   8   7      251.73      221.11      6.86 o 
   2   8   7      647.19      682.79     12.07 o 
   3   8   7      965.13      900.65     22.60 o 
   4   8   7       12.57       14.72      2.55 o 
   5   8   7       89.29       86.81      3.89 o 
   6   8   7       61.63       68.72      6.29 o 
   7   8   7        4.58        5.20      3.03 o 
   8   8   7      190.06      195.57     11.31 o 
   9   8   7      250.10      267.78     10.67 o 
  10   8   7       23.00       30.24     10.93 o 
  11   8   7       22.92       17.02      6.99 o 
  12   8   7       67.97       50.50     13.67 o 
  -9   9   7       12.44       20.85      7.03 o 
  -8   9   7       19.63       24.65      5.61 o 
  -7   9   7       42.45       41.63      6.96 o 
  -6   9   7      345.45      367.89     13.78 o 
  -5   9   7      269.29      292.46     10.96 o 
  -4   9   7        2.88        6.91      3.31 o 
  -3   9   7        3.94        9.71      3.92 o 
  -2   9   7      194.26      200.23      7.26 o 
  -1   9   7      186.93      179.72      6.53 o 
   0   9   7      793.91      763.63     18.45 o 
   1   9   7      741.88      713.36     16.46 o 
   2   9   7      229.91      208.69     12.61 o 
   3   9   7      120.63      118.26      6.30 o 
   4   9   7       29.60       34.75      4.24 o 
   5   9   7       94.76      106.31      4.69 o 
   6   9   7       88.80       91.94      4.36 o 
   7   9   7      296.26      311.18      9.24 o 
   8   9   7      319.40      359.28     18.03 o 
   9   9   7      204.43      223.44      9.89 o 
  10   9   7      103.57      105.87      8.77 o 
  11   9   7        4.74       -0.01      7.06 o 
  -8  10   7      154.99      154.84     11.17 o 
  -7  10   7      114.42      128.30     10.47 o 
  -6  10   7      350.34      377.31     14.45 o 
  -5  10   7      290.08      302.64     11.16 o 
  -4  10   7        0.09        2.45      3.93 o 
  -3  10   7      263.49      259.23      9.50 o 
  -2  10   7      207.37      195.18      7.52 o 
  -1  10   7        1.24        1.30      3.11 o 
   0  10   7      431.10      409.96     12.46 o 
   1  10   7      398.60      352.37     15.41 o 
   2  10   7        2.27       -6.89      6.89 o 
   3  10   7       20.60       12.36      4.77 o 
   4  10   7       83.10       87.29      5.81 o 
   5  10   7        9.29        2.67      3.27 o 
   6  10   7      138.96      145.90      6.48 o 
   7  10   7      251.40      264.49     12.34 o 
   8  10   7      119.92      141.09     24.82 o 
   9  10   7      227.83      276.19     11.77 o 
  10  10   7        7.31        6.21     11.62 o 
  11  10   7       42.28       19.93      8.24 o 
  -7  11   7      147.84      163.57     11.49 o 
  -6  11   7      187.63      193.39     10.35 o 
  -5  11   7      192.14      202.77      9.86 o 
  -4  11   7        0.95        4.75      4.92 o 
  -3  11   7      204.52      189.48      8.13 o 
  -2  11   7      101.89       99.34      5.63 o 
  -1  11   7       31.63       33.47      3.55 o 
   0  11   7      363.50      401.62     19.54 o 
   1  11   7      510.81      519.91     22.82 o 
   2  11   7       35.66       32.73      6.45 o 
   3  11   7       22.74       19.60      3.89 o 
   4  11   7      230.71      232.63      9.54 o 
   5  11   7      136.68      149.83      6.83 o 
   6  11   7       13.72       13.94      3.72 o 
   7  11   7      351.96      340.65     12.60 o 
   8  11   7      309.46      331.42     13.54 o 
   9  11   7       10.13       10.46      8.64 o 
  10  11   7       59.15       43.98      9.18 o 
  -6  12   7       83.18       55.73      7.67 o 
  -5  12   7       54.56       40.81      6.07 o 
  -4  12   7        3.14        4.43      4.59 o 
  -3  12   7       18.31       14.81      4.74 o 
  -2  12   7        1.28       -6.07      7.07 o 
  -1  12   7       85.19       82.01      8.84 o 
   0  12   7       43.61       33.17      7.83 o 
   1  12   7       48.06       46.75      9.30 o 
   2  12   7       39.34       61.62     11.48 o 
   3  12   7       64.31       62.06      5.22 o 
   4  12   7      243.60      252.66     11.89 o 
   5  12   7       34.66       38.47      4.53 o 
   6  12   7      191.63      201.67      9.10 o 
   7  12   7      385.40      392.48     16.53 o 
   8  12   7       68.41       76.32     10.76 o 
  -4  13   7        3.50       13.46      9.89 o 
  -3  13   7        2.52       -7.26      8.23 o 
  -2  13   7       12.52        9.39     11.17 o 
  -1  13   7       13.74       29.16     10.81 o 
   0  13   7       66.62       60.42      9.58 o 
   1  13   7       49.98       44.09      6.20 o 
   2  13   7        2.16       14.61      5.92 o 
   3  13   7      178.35      180.06      7.74 o 
   4  13   7       28.78       24.63      5.41 o 
   5  13   7       32.49       38.70      5.60 o 
   6  13   7      198.53      178.69     11.67 o 
  -2  14   7      238.71      185.97     16.44 o 
  -1  14   7      468.20      563.42     32.89 o 
   0  14   7      270.89      274.85     14.89 o 
   1  14   7        1.75       11.07      6.44 o 
   2  14   7      111.13       97.91      9.21 o 
   3  14   7       35.17       33.83      6.30 o 
   4  14   7       18.07       15.67      5.04 o 
   5  14   7       57.82       63.25     14.69 o 
  -4 -11   8        4.23      -11.40     11.40 o 
  -3 -11   8      189.37      198.61     12.74 o 
  -2 -11   8      261.19      244.65     13.02 o 
  -1 -11   8      101.64       88.41     11.58 o 
   0 -11   8       22.54       20.62     11.65 o 
   1 -11   8       21.44       17.59      8.72 o 
   2 -11   8       22.27       14.21      6.55 o 
   3 -11   8       14.99       -1.79      6.92 o 
  -6 -10   8       28.91       36.35     12.83 o 
  -5 -10   8       52.79       84.11     14.83 o 
  -4 -10   8        0.06       -8.02      8.02 o 
  -3 -10   8      434.90      538.06     18.08 o 
  -2 -10   8      377.70      364.05     18.39 o 
  -1 -10   8       62.21       67.73      5.10 o 
   0 -10   8        5.25       12.25      5.12 o 
   1 -10   8      141.26      131.07     15.35 o 
   2 -10   8        2.10        2.92      6.64 o 
   3 -10   8       32.15       39.28     22.20 o 
   4 -10   8       70.83       61.46      9.11 o 
   5 -10   8       77.29       62.57      7.19 o 
   6 -10   8       26.93        0.49      8.44 o 
  -7  -9   8       39.30       60.42     14.96 o 
  -6  -9   8       66.71       49.78     13.39 o 
  -5  -9   8      103.35      123.97     12.00 o 
  -4  -9   8        6.38       12.08      4.66 o 
  -3  -9   8      187.49      207.55      7.86 o 
  -2  -9   8      174.29      172.99      8.20 o 
  -1  -9   8       33.48       25.15      3.78 o 
   0  -9   8        2.52        3.14      4.43 o 
   1  -9   8       39.64       44.99      5.76 o 
   2  -9   8        0.41        2.54      7.73 o 
   3  -9   8       51.73       56.10      7.82 o 
   4  -9   8      252.09      258.09     10.93 o 
   5  -9   8      279.08      263.44     13.12 o 
   6  -9   8        5.06        5.82      7.54 o 
   7  -9   8       27.06       17.80     12.34 o 
  -8  -8   8        3.99       16.63     13.29 o 
  -7  -8   8      107.53      121.14     12.42 o 
  -6  -8   8       77.74       82.49      6.76 o 
  -5  -8   8        2.85        0.97      4.41 o 
  -4  -8   8      146.46      141.68      7.06 o 
  -3  -8   8      131.11      151.50      6.07 o 
  -2  -8   8      198.38      215.31      7.47 o 
  -1  -8   8       37.70       34.07      4.62 o 
   0  -8   8       20.81       21.23      3.43 o 
   1  -8   8        2.40        4.63      3.59 o 
   2  -8   8       45.69       44.91     14.25 o 
   3  -8   8      157.28      159.91      8.26 o 
   4  -8   8      347.98      346.85     17.70 o 
   5  -8   8      403.49      431.84     16.01 o 
   6  -8   8        5.59        6.37      7.08 o 
   7  -8   8       82.48       80.17     13.56 o 
   8  -8   8       34.17       25.80      7.31 o 
  -9  -7   8      143.01      158.69     10.33 o 
  -8  -7   8        2.54        4.43      6.25 o 
  -7  -7   8        3.42        3.27      4.92 o 
  -6  -7   8        2.34        4.59      5.12 o 
  -5  -7   8      177.68      195.17      8.61 o 
  -4  -7   8      154.81      146.33      7.45 o 
  -3  -7   8      274.11      295.86      8.35 o 
  -2  -7   8        0.56        0.97      3.19 o 
  -1  -7   8       38.56       32.97      3.26 o 
   0  -7   8       54.99       53.05      4.84 o 
   1  -7   8        9.15       12.46      3.03 o 
   2  -7   8       16.76       16.90      3.63 o 
   3  -7   8      219.23      222.93      7.42 o 
   4  -7   8      307.14      319.00     18.55 o 
   5  -7   8      140.93      139.76      5.53 o 
   6  -7   8       10.51       13.04      4.24 o 
   7  -7   8       54.99       56.96      4.64 o 
   8  -7   8       15.65       11.83      4.93 o 
   9  -7   8       31.35       23.82     14.48 o 
 -10  -6   8      116.40      115.55      9.66 o 
  -9  -6   8       35.02       19.93      6.53 o 
  -8  -6   8       21.19       26.46      5.94 o 
  -7  -6   8       94.92       88.66      6.76 o 
  -6  -6   8       10.96        5.45      4.13 o 
  -5  -6   8       56.37       54.22      5.28 o 
  -4  -6   8      444.14      428.89     13.29 o 
  -3  -6   8      282.51      279.34     16.27 o 
  -2  -6   8       10.82        8.81      4.69 o 
  -1  -6   8      471.65      438.75      9.67 o 
   0  -6   8      240.11      234.47     14.30 o 
   1  -6   8      108.32      100.05      5.00 o 
   2  -6   8      752.99      742.29     34.99 o 
   3  -6   8     1128.60     1092.87     18.60 o 
   4  -6   8      212.53      222.63      6.23 o 
   5  -6   8      211.52      231.88      6.77 o 
   6  -6   8      264.38      263.38      7.29 o 
   7  -6   8       68.32       67.56      9.69 o 
   8  -6   8       12.33       19.57      6.04 o 
   9  -6   8      175.03      176.43     10.66 o 
  10  -6   8       88.08       73.78     13.53 o 
 -11  -5   8       64.78       34.21     11.40 o 
 -10  -5   8       18.59       14.12      7.52 o 
  -9  -5   8        1.14        1.65      5.43 o 
  -8  -5   8      126.75      122.84      7.96 o 
  -7  -5   8       25.65       25.16      4.64 o 
  -6  -5   8      154.18      168.21      7.65 o 
  -5  -5   8      224.08      198.06      7.59 o 
  -4  -5   8      628.36      637.61     21.85 o 
  -3  -5   8      533.31      493.71     16.06 o 
  -2  -5   8        1.20        4.84      2.03 o 
  -1  -5   8      705.15      685.41     23.85 o 
   0  -5   8      505.80      501.16     10.35 o 
   1  -5   8       93.09       97.39      2.90 o 
   2  -5   8     1586.75     1584.17     24.94 o 
   3  -5   8     1496.58     1446.67     23.82 o 
   4  -5   8      170.04      169.24      6.01 o 
   5  -5   8      337.99      350.76     11.30 o 
   6  -5   8      263.14      267.00      6.96 o 
   7  -5   8        0.70        4.73      2.82 o 
   8  -5   8       97.55      102.68      7.36 o 
   9  -5   8      458.79      472.08     13.09 o 
  10  -5   8       41.58       39.56      5.97 o 
  11  -5   8        8.24       13.10      9.07 o 
 -11  -4   8      124.96      116.39      9.97 o 
 -10  -4   8       14.41       17.92      6.30 o 
  -9  -4   8        8.85       14.31      5.63 o 
  -8  -4   8       40.58       28.33      5.05 o 
  -7  -4   8        4.35        7.54      5.43 o 
  -6  -4   8      121.23      111.11      6.56 o 
  -5  -4   8      926.63      924.94     18.57 o 
  -4  -4   8      410.99      410.32      9.71 o 
  -3  -4   8       72.04       79.48      3.56 o 
  -2  -4   8       28.97       39.33      3.72 o 
  -1  -4   8      489.53      466.75      8.62 o 
   0  -4   8      627.43      631.02      8.17 o 
   1  -4   8      531.46      531.79      7.73 o 
   2  -4   8      579.74      603.08     11.14 o 
   3  -4   8     1803.27     1790.41     28.05 o 
   4  -4   8      226.57      208.86      5.22 o 
   5  -4   8      163.24      166.71      4.56 o 
   6  -4   8      126.38      130.05     10.94 o 
   7  -4   8       46.50       54.66      4.31 o 
   8  -4   8      153.78      165.15      7.87 o 
   9  -4   8      316.05      334.08     10.32 o 
  10  -4   8        6.20       10.02     11.43 o 
  11  -4   8       11.35       10.55      6.01 o 
 -11  -3   8      121.17      117.21     10.01 o 
 -10  -3   8        0.30       -2.14      5.92 o 
  -9  -3   8      173.55      173.24      8.79 o 
  -8  -3   8       63.65       70.22     11.03 o 
  -7  -3   8        2.76        5.26      3.78 o 
  -6  -3   8      842.62      820.94     17.60 o 
  -5  -3   8     1920.20     1963.17     35.01 o 
  -4  -3   8        6.58        4.60      5.36 o 
  -3  -3   8      409.55      385.58      9.60 o 
  -2  -3   8      198.23      181.48      4.98 o 
  -1  -3   8      108.74      131.60      4.57 o 
   0  -3   8      188.85      222.22      6.69 o 
   1  -3   8     1546.19     1549.30     18.86 o 
   2  -3   8      389.83      376.76     11.21 o 
   3  -3   8       27.04       28.04      2.22 o 
   4  -3   8        9.78        7.18      1.99 o 
   5  -3   8      210.27      217.27      5.47 o 
   6  -3   8        2.74        3.42      2.81 o 
   7  -3   8       74.23       70.30      9.42 o 
   8  -3   8      574.60      571.21     13.72 o 
   9  -3   8       79.08       90.60      6.54 o 
  10  -3   8        0.28       -2.02      5.09 o 
  11  -3   8       58.92       68.54     15.28 o 
  12  -3   8       65.75       58.09      8.62 o 
 -11  -2   8      165.52      179.36     12.72 o 
 -10  -2   8        5.49       -1.81      7.57 o 
  -9  -2   8      278.78      297.67     10.15 o 
  -8  -2   8        1.69       11.53      8.95 o 
  -7  -2   8      374.01      387.95     13.70 o 
  -6  -2   8     1090.30     1132.35     26.19 o 
  -5  -2   8     1251.05     1254.01     35.92 o 
  -4  -2   8      150.59      144.77      4.81 o 
  -3  -2   8      257.01      292.31     11.24 o 
  -2  -2   8        5.43       11.10      1.81 o 
  -1  -2   8        0.63        4.13      0.83 o 
   0  -2   8     1039.08     1069.74     32.01 o 
   1  -2   8     1883.02     1940.83     56.62 o 
   2  -2   8      535.11      492.66      8.72 o 
   3  -2   8      118.67      106.98      3.92 o 
   4  -2   8      491.79      514.25     22.84 o 
   5  -2   8      431.49      438.80     10.24 o 
   6  -2   8        2.15        3.21      2.57 o 
   7  -2   8      648.99      609.76     14.29 o 
   8  -2   8      714.23      720.46     21.11 o 
   9  -2   8       77.29       72.30      5.27 o 
  10  -2   8       20.04       15.65      4.71 o 
  11  -2   8        9.63        8.25      5.38 o 
  12  -2   8       62.71       65.80      6.96 o 
 -11  -1   8        5.36       -2.62      6.22 o 
 -10  -1   8       34.29       27.90     10.42 o 
  -9  -1   8      261.70      273.29     11.40 o 
  -8  -1   8       54.77       42.16      5.69 o 
  -7  -1   8      417.89      435.09     12.85 o 
  -6  -1   8      779.71      808.54     22.64 o 
  -5  -1   8       41.93       51.01      4.27 o 
  -4  -1   8      177.46      176.13      5.74 o 
  -3  -1   8     1617.32     1611.24     23.73 o 
  -2  -1   8     1063.58     1060.73     16.70 o 
  -1  -1   8        4.31        8.06      4.10 o 
   0  -1   8      454.80      417.18      7.29 o 
   1  -1   8     3159.21     3189.86     70.67 o 
   2  -1   8     1981.64     2023.42     32.21 o 
   3  -1   8      462.67      483.92      9.90 o 
   4  -1   8     1808.02     1761.48     29.77 o 
   5  -1   8        1.98       -0.51      2.81 o 
   6  -1   8      200.55      202.06      6.04 o 
   7  -1   8     1026.36     1017.69     20.44 o 
   8  -1   8      282.94      287.97      8.30 o 
   9  -1   8      127.63      118.47      5.87 o 
  10  -1   8       22.57       21.21      5.54 o 
  11  -1   8       69.96       74.47      9.44 o 
  12  -1   8       30.97       18.93      5.85 o 
 -11   0   8       47.15       49.25      7.21 o 
 -10   0   8       47.23       61.82      8.06 o 
  -9   0   8        2.01       -3.23      5.53 o 
  -8   0   8       86.54       88.08     11.03 o 
  -7   0   8     1059.62     1067.69     52.03 o 
  -6   0   8      416.34      427.30     12.98 o 
  -5   0   8       14.82       13.19      2.82 o 
  -4   0   8       62.25       62.15     10.37 o 
  -3   0   8      137.28      135.38      8.39 o 
  -2   0   8      107.88      133.67      3.53 o 
  -1   0   8      513.00      508.93      9.53 o 
   0   0   8      363.40      309.83      6.60 o 
   1   0   8     1987.44     2022.39     59.61 o 
   2   0   8     1361.97     1460.79     29.96 o 
   3   0   8      301.58      300.66      6.82 o 
   4   0   8      193.51      192.61      5.20 o 
   5   0   8       48.77       68.62     11.58 o 
   6   0   8      243.87      236.90      6.43 o 
   7   0   8      727.64      701.08     25.33 o 
   8   0   8     1233.20     1222.36     24.90 o 
   9   0   8      123.07      124.87      6.03 o 
  10   0   8        8.79        1.93      3.99 o 
  11   0   8       41.85       45.78     15.26 o 
  12   0   8       13.82       18.42      4.90 o 
 -11   1   8      101.43      114.23     13.86 o 
 -10   1   8       75.76       89.53      7.03 o 
  -9   1   8       88.76       98.39      7.20 o 
  -8   1   8      273.30      285.20     24.71 o 
  -7   1   8     1449.85     1485.62     33.24 o 
  -6   1   8      664.49      691.75     17.67 o 
  -5   1   8       70.49       73.68      4.59 o 
  -4   1   8       55.25       62.61      4.33 o 
  -3   1   8       54.48       67.86      3.04 o 
  -2   1   8      183.39      194.86      6.08 o 
  -1   1   8     2314.36     2196.00     45.69 o 
   0   1   8      118.72       91.87      2.94 o 
   1   1   8       34.80       13.79      1.23 o 
   2   1   8        0.93        4.01      1.81 o 
   3   1   8     1011.31      981.79     15.07 o 
   4   1   8      710.61      810.70     20.36 o 
   5   1   8       15.31       16.96      2.62 o 
   6   1   8      418.94      371.12     11.36 o 
   7   1   8     1089.44     1129.90     36.72 o 
   8   1   8      988.06      978.99     20.36 o 
   9   1   8        9.66       13.65      3.60 o 
  10   1   8      138.15      129.56     10.77 o 
  11   1   8       52.53       53.70      7.15 o 
  12   1   8       43.45       53.43      7.75 o 
  13   1   8      336.45      311.56     33.37 o 
 -12   2   8        5.11       22.52     13.03 o 
 -11   2   8      156.27      129.27      9.57 o 
 -10   2   8       34.43       40.39     11.02 o 
  -9   2   8       68.15       69.63     10.45 o 
  -8   2   8      269.21      301.50     10.97 o 
  -7   2   8      353.54      346.78     12.15 o 
  -6   2   8      465.08      427.54     12.19 o 
  -5   2   8      567.07      563.43     14.20 o 
  -4   2   8      499.08      498.84     13.13 o 
  -3   2   8        3.60        0.50      1.39 o 
  -2   2   8     1492.80     1491.34     34.75 o 
  -1   2   8     1480.39     1417.01     30.96 o 
   0   2   8     1591.34     1483.88     24.26 o 
   1   2   8        0.20        0.01      1.56 o 
   2   2   8      177.17      177.82      7.69 o 
   3   2   8     1990.70     1963.64     28.60 o 
   4   2   8      265.96      288.44      5.08 o 
   5   2   8      315.06      288.90     16.11 o 
   6   2   8      181.06      160.69     10.04 o 
   7   2   8      453.82      440.60      9.43 o 
   8   2   8       67.23       69.35      3.07 o 
   9   2   8      212.52      208.04      6.57 o 
  10   2   8      188.89      190.38      7.31 o 
  11   2   8        2.26        7.81      8.05 o 
  12   2   8      131.23      143.22     14.77 o 
  13   2   8      416.18      351.12     26.13 o 
 -12   3   8        1.24       26.85     14.50 o 
 -11   3   8      102.65       89.06      9.98 o 
 -10   3   8       60.52       53.13      7.34 o 
  -9   3   8      123.77      134.94      9.15 o 
  -8   3   8      238.62      259.83     16.82 o 
  -7   3   8      233.40      221.62     12.62 o 
  -6   3   8      141.00      131.27      8.20 o 
  -5   3   8      104.83      112.50      5.86 o 
  -4   3   8      161.22      154.78      5.63 o 
  -3   3   8       23.02       23.75      2.65 o 
  -2   3   8      442.91      464.65     11.89 o 
  -1   3   8     5661.79     5549.19     82.75 o 
   0   3   8     3712.67     3599.72     86.84 o 
   1   3   8        1.22        3.01      0.95 o 
   2   3   8     1464.28     1591.02     19.57 o 
   3   3   8     1532.99     1512.25     39.98 o 
   4   3   8        0.16        2.28      1.03 o 
   5   3   8     1299.05     1245.93     19.20 o 
   6   3   8      815.95      793.18     13.29 o 
   7   3   8       93.36       88.15      3.07 o 
   8   3   8       87.36       84.58      3.32 o 
   9   3   8       58.62       66.33      3.30 o 
  10   3   8        8.45       15.37      6.15 o 
  11   3   8       46.21       49.47      5.74 o 
  12   3   8      304.52      290.22     13.38 o 
  13   3   8      261.78      241.15     32.04 o 
 -11   4   8       50.50       44.65      8.58 o 
 -10   4   8       27.33       40.28     14.02 o 
  -9   4   8      246.42      245.07     11.22 o 
  -8   4   8       45.02       52.13      8.33 o 
  -7   4   8       15.80       12.92      9.84 o 
  -6   4   8       18.80       17.21      3.83 o 
  -5   4   8       63.30       69.48      5.13 o 
  -4   4   8      152.78      147.16      6.05 o 
  -3   4   8       53.43       59.36      3.65 o 
  -2   4   8     1543.06     1522.81     44.17 o 
  -1   4   8     3974.66     4020.85     77.64 o 
   0   4   8      207.95      214.76      4.72 o 
   1   4   8      584.35      569.29      9.27 o 
   2   4   8     1765.88     1844.54     25.15 o 
   3   4   8       10.38       11.20      1.25 o 
   4   4   8      994.04     1015.83     13.16 o 
   5   4   8     2053.04     2010.42     24.90 o 
   6   4   8      401.04      427.68     12.47 o 
   7   4   8      232.03      235.63      5.57 o 
   8   4   8       47.50       58.29      6.70 o 
   9   4   8       14.36       16.69      3.02 o 
  10   4   8      100.99      103.49      8.52 o 
  11   4   8       38.48       49.06      6.22 o 
  12   4   8      256.05      261.78     12.57 o 
  13   4   8       10.55       13.00      6.17 o 
 -11   5   8        6.96        2.11      9.25 o 
 -10   5   8      119.11      123.25     18.08 o 
  -9   5   8       68.05       75.27      7.60 o 
  -8   5   8       28.85       28.60      4.81 o 
  -7   5   8        1.75        2.94      5.93 o 
  -6   5   8      253.79      247.37      8.96 o 
  -5   5   8      196.52      199.72      7.56 o 
  -4   5   8        6.40       12.83      2.97 o 
  -3   5   8      602.73      590.46     26.54 o 
  -2   5   8     5164.77     5164.69     90.41 o 
  -1   5   8     2500.31     2388.22     91.53 o 
   0   5   8      225.80      227.40      4.86 o 
   1   5   8      908.54      992.27     15.82 o 
   2   5   8       92.00      102.96      3.37 o 
   3   5   8      650.61      581.78     16.98 o 
   4   5   8     1088.11     1061.47     14.05 o 
   5   5   8      360.79      378.58      5.63 o 
   6   5   8      417.60      412.13     10.42 o 
   7   5   8      127.65      123.77      4.48 o 
   8   5   8       48.43       53.35      3.37 o 
   9   5   8      154.47      153.37      6.45 o 
  10   5   8      112.65      109.88      5.39 o 
  11   5   8      228.49      229.09     10.34 o 
  12   5   8      428.96      394.41     51.22 o 
  13   5   8       20.27       16.22      6.54 o 
 -11   6   8       35.36       15.91     11.47 o 
 -10   6   8      302.76      262.33     15.18 o 
  -9   6   8      329.69      330.22     13.68 o 
  -8   6   8      162.10      156.84      9.41 o 
  -7   6   8       83.13       85.63      7.29 o 
  -6   6   8      310.12      312.40     10.88 o 
  -5   6   8      242.19      244.05     10.25 o 
  -4   6   8       33.71       40.58      7.05 o 
  -3   6   8     1669.96     1617.20     32.87 o 
  -2   6   8     3338.90     3227.57     51.28 o 
  -1   6   8      146.84      124.10      3.46 o 
   0   6   8      192.94      188.84      4.43 o 
   1   6   8      227.43      229.58      8.48 o 
   2   6   8       32.71       28.55      1.42 o 
   3   6   8      828.46      789.05     11.08 o 
   4   6   8      248.50      259.23      4.35 o 
   5   6   8      364.01      396.82      6.99 o 
   6   6   8       95.33      108.32      6.83 o 
   7   6   8      104.29      102.50      4.16 o 
   8   6   8      319.28      330.63      8.46 o 
   9   6   8       67.04       61.61      4.01 o 
  10   6   8        0.72       -4.78      6.24 o 
  11   6   8      170.69      161.20     13.25 o 
  12   6   8      221.93      188.50     19.04 o 
 -10   7   8      250.86      254.98     14.30 o 
  -9   7   8      232.00      231.93     11.29 o 
  -8   7   8       13.12       15.23      8.96 o 
  -7   7   8      194.83      202.15     14.74 o 
  -6   7   8       77.29       79.89      6.34 o 
  -5   7   8      182.64      195.08      7.85 o 
  -4   7   8       84.16       81.30      4.61 o 
  -3   7   8      297.90      288.05      7.43 o 
  -2   7   8        7.63        4.71      2.25 o 
  -1   7   8      152.04      150.29      8.11 o 
   0   7   8       51.27       55.01      3.93 o 
   1   7   8       29.06       26.73      1.55 o 
   2   7   8        0.14        2.40      1.55 o 
   3   7   8      864.84      843.22     27.01 o 
   4   7   8      905.68      853.59     21.65 o 
   5   7   8      371.54      366.38      7.06 o 
   6   7   8       17.43       17.22      1.89 o 
   7   7   8        3.43        3.68      2.24 o 
   8   7   8      188.91      196.69      6.24 o 
   9   7   8        4.10        5.10      3.28 o 
  10   7   8       45.56       41.99      6.36 o 
  11   7   8       26.15       16.75      7.86 o 
  12   7   8       38.54       24.89      8.57 o 
  -9   8   8      137.42      112.92     20.86 o 
  -8   8   8       43.23       31.22      9.43 o 
  -7   8   8       99.43       96.36      7.42 o 
  -6   8   8       23.89       27.17      4.34 o 
  -5   8   8      156.78      173.89      6.32 o 
  -4   8   8       98.66      106.55      5.14 o 
  -3   8   8      326.96      320.38      8.38 o 
  -2   8   8      112.82      108.16      4.15 o 
  -1   8   8        7.07       11.73      2.13 o 
   0   8   8      295.40      290.85     19.52 o 
   1   8   8      100.87       88.44     27.79 o 
   2   8   8      430.21      398.92      9.54 o 
   3   8   8     1581.91     1404.05     34.33 o 
   4   8   8     1500.34     1410.59     35.47 o 
   5   8   8       91.12       86.58      4.01 o 
   6   8   8        7.25        6.84      2.78 o 
   7   8   8      102.31      106.33      5.07 o 
   8   8   8        1.66        3.37      3.54 o 
   9   8   8      227.74      238.05     10.42 o 
  10   8   8      383.44      427.39     15.37 o 
  11   8   8       32.93       27.92      9.36 o 
  12   8   8       24.87       10.20      8.03 o 
  -9   9   8        1.10       11.39      6.93 o 
  -8   9   8       21.09       26.98      8.00 o 
  -7   9   8        3.56       -2.62      4.94 o 
  -6   9   8      105.03      112.28      7.62 o 
  -5   9   8      265.81      289.83     11.36 o 
  -4   9   8      318.67      323.09     11.06 o 
  -3   9   8      258.71      263.81      9.17 o 
  -2   9   8      108.07       92.32      4.94 o 
  -1   9   8      357.88      342.32     10.91 o 
   0   9   8      765.79      728.52     18.02 o 
   1   9   8       19.76       17.59      2.16 o 
   2   9   8      356.32      344.69     15.72 o 
   3   9   8      577.87      597.94     16.87 o 
   4   9   8      471.16      486.02     14.00 o 
   5   9   8       16.00       23.86      4.88 o 
   6   9   8      167.19      171.07      7.68 o 
   7   9   8       69.02       70.67      6.16 o 
   8   9   8       19.29       23.46      4.62 o 
   9   9   8      102.10      115.91      8.48 o 
  10   9   8      172.50      177.43     11.46 o 
  11   9   8      124.87       90.84     11.01 o 
  -8  10   8        7.31       13.18      8.19 o 
  -7  10   8       64.76       67.40      8.42 o 
  -6  10   8        8.94       14.51      5.96 o 
  -5  10   8      157.02      165.88      8.26 o 
  -4  10   8      425.10      443.86     14.06 o 
  -3  10   8      141.64      150.71      7.55 o 
  -2  10   8       17.06       13.00      3.98 o 
  -1  10   8      361.29      381.83     11.03 o 
   0  10   8      455.93      445.52     13.55 o 
   1  10   8       12.82       15.81      5.41 o 
   2  10   8      538.17      540.04     23.27 o 
   3  10   8      425.99      423.14     32.18 o 
   4  10   8      207.79      190.42     14.38 o 
   5  10   8       36.00       36.17      5.25 o 
   6  10   8      146.40      154.50     11.88 o 
   7  10   8      134.00      145.34      7.55 o 
   8  10   8        2.05        2.03      6.35 o 
   9  10   8      126.99      122.06      7.71 o 
  10  10   8      239.48      217.47     17.94 o 
  -7  11   8        1.64       -5.94      6.25 o 
  -6  11   8       50.31       56.70      8.89 o 
  -5  11   8      410.65      425.10     16.40 o 
  -4  11   8      222.18      224.91      9.61 o 
  -3  11   8       44.14       48.69      5.55 o 
  -2  11   8       35.69       37.43      4.39 o 
  -1  11   8       59.35       58.45      4.51 o 
   0  11   8       23.35       28.48      9.03 o 
   1  11   8      157.92      171.89     12.79 o 
   2  11   8      110.68      118.89     10.91 o 
   3  11   8       32.87       35.07      4.94 o 
   4  11   8       34.80       26.50      4.96 o 
   5  11   8        1.67        0.25      3.35 o 
   6  11   8       99.50      103.85      6.48 o 
   7  11   8        3.61        4.13      6.26 o 
   8  11   8      146.82      139.20      9.48 o 
   9  11   8      255.06      255.17     12.42 o 
  10  11   8       51.40       68.02     13.33 o 
  -6  12   8       75.34       74.97      8.44 o 
  -5  12   8      164.75      149.77     10.68 o 
  -4  12   8       65.26       50.50      6.93 o 
  -3  12   8       25.36       23.38      4.59 o 
  -2  12   8       75.15       86.49     11.93 o 
  -1  12   8        6.50        7.90      6.27 o 
   0  12   8        0.48        1.81      8.88 o 
   1  12   8       28.06       39.34      9.97 o 
   2  12   8      119.82      129.47     10.52 o 
   3  12   8      103.48      111.49      7.34 o 
   4  12   8        0.46        3.02      3.55 o 
   5  12   8      184.17      183.36      7.36 o 
   6  12   8       13.76       12.61      4.72 o 
   7  12   8       91.18       93.30     11.90 o 
   8  12   8      241.32      226.20     11.42 o 
   9  12   8      214.33      197.32     17.30 o 
  -4  13   8       23.15       13.00      8.61 o 
  -3  13   8       46.68       21.21     12.18 o 
  -2  13   8        2.25        1.48     10.88 o 
  -1  13   8       13.27       36.97     11.70 o 
   0  13   8      204.28      225.28     16.56 o 
   1  13   8      504.41      570.18     25.73 o 
   2  13   8      392.17      399.05     22.04 o 
   3  13   8        5.38       10.97      5.93 o 
   4  13   8       68.63       65.85      5.58 o 
   5  13   8       70.64       59.55      7.05 o 
   6  13   8        7.80       18.79      9.56 o 
   7  13   8       82.08       85.53     10.68 o 
  -2  14   8       50.82       50.68     10.78 o 
  -1  14   8        4.97        4.76     12.47 o 
   0  14   8      129.28      107.59     20.87 o 
   1  14   8      211.66      215.44     12.24 o 
   2  14   8       17.62        1.86      8.56 o 
   3  14   8        7.07        1.90      5.36 o 
   4  14   8       25.11       19.46      5.89 o 
   5  14   8        6.49       -0.33      5.79 o 
   2 -11   9        2.38       -0.49      8.59 o 
   3 -11   9       24.31        9.87      6.93 o 
  -5 -10   9        4.91       11.39      9.26 o 
  -4 -10   9       83.48       57.48     12.64 o 
  -3 -10   9       63.49       68.96     11.03 o 
  -2 -10   9       12.61        9.43     14.38 o 
  -1 -10   9      128.49      118.65     33.85 o 
   0 -10   9      131.38      141.26      8.63 o 
   1 -10   9       16.88        8.82      6.63 o 
   2 -10   9        6.29       -4.67      4.67 o 
   3 -10   9       15.88       14.51      6.14 o 
   4 -10   9        0.88        3.67      8.42 o 
   5 -10   9        0.22       -7.31      7.31 o 
  -7  -9   9       84.61       80.40     13.34 o 
  -6  -9   9       77.34       86.49     11.45 o 
  -5  -9   9        8.17       19.25      9.00 o 
  -4  -9   9       86.41      105.58     12.13 o 
  -3  -9   9        8.05        7.67      4.22 o 
  -2  -9   9      183.13      168.28     23.73 o 
  -1  -9   9      188.96      203.36      7.94 o 
   0  -9   9      300.42      339.16     17.94 o 
   1  -9   9       15.89       24.57      5.45 o 
   2  -9   9       63.12       59.63      6.24 o 
   3  -9   9        8.00        2.82      5.38 o 
   4  -9   9       31.34       23.37      9.63 o 
   5  -9   9       52.72       46.13      6.78 o 
   6  -9   9      103.37       91.68     17.28 o 
  -8  -8   9      105.38       95.05     16.26 o 
  -7  -8   9      108.67      127.73     14.20 o 
  -6  -8   9        5.27       14.12      5.30 o 
  -5  -8   9       12.50       21.69      4.90 o 
  -4  -8   9        1.26       -0.82      5.45 o 
  -3  -8   9       95.32      108.85      5.54 o 
  -2  -8   9      140.72      152.05      6.60 o 
  -1  -8   9      365.87      406.18     11.03 o 
   0  -8   9      112.00      117.59      6.21 o 
   1  -8   9        6.32        3.10      5.55 o 
   2  -8   9      199.46      195.69      9.61 o 
   3  -8   9        6.32        1.29      4.69 o 
   4  -8   9        3.38       12.83      6.50 o 
   5  -8   9      124.99      141.29      9.79 o 
   6  -8   9      233.54      263.31     12.05 o 
   7  -8   9       32.86       41.30      9.07 o 
   8  -8   9       86.25       55.35     11.26 o 
  -9  -7   9       45.53       22.89      8.23 o 
  -8  -7   9      123.21      112.00      8.97 o 
  -7  -7   9        7.12        6.91      4.11 o 
  -6  -7   9       59.64       40.48      5.55 o 
  -5  -7   9       95.80       88.41      6.52 o 
  -4  -7   9        0.40        5.76      4.92 o 
  -3  -7   9       99.53       89.14      7.03 o 
  -2  -7   9      389.68      416.90     11.05 o 
  -1  -7   9      319.60      336.29      9.13 o 
   0  -7   9       70.28       68.06      4.54 o 
   1  -7   9       50.98       55.90      4.82 o 
   2  -7   9      297.23      302.44      8.66 o 
   3  -7   9      137.48      129.81     13.97 o 
   4  -7   9      108.79      118.12      4.72 o 
   5  -7   9      405.37      415.91     29.10 o 
   6  -7   9      356.36      386.63     12.86 o 
   7  -7   9       57.33       52.23      6.39 o 
   8  -7   9      371.96      331.62     23.60 o 
   9  -7   9       84.92       69.95     14.60 o 
 -10  -6   9       34.83       18.46      9.03 o 
  -9  -6   9       95.66       72.55      7.65 o 
  -8  -6   9       70.82       70.16      6.88 o 
  -7  -6   9        2.69        7.75      5.07 o 
  -6  -6   9      318.76      330.96     12.13 o 
  -5  -6   9       87.04       87.21      5.74 o 
  -4  -6   9       49.50       56.50      5.20 o 
  -3  -6   9      272.60      268.00      9.23 o 
  -2  -6   9      887.10      915.30     17.02 o 
  -1  -6   9      336.76      359.24      8.23 o 
   0  -6   9       64.58       55.27      3.11 o 
   1  -6   9       55.87       54.15      3.12 o 
   2  -6   9      163.45      166.24      5.46 o 
   3  -6   9       21.45       29.83      3.55 o 
   4  -6   9      750.39      776.23     15.37 o 
   5  -6   9      198.35      196.25      6.45 o 
   6  -6   9      168.85      179.61      7.40 o 
   7  -6   9       21.08       23.08      4.18 o 
   8  -6   9      177.63      174.32     18.04 o 
   9  -6   9       23.58       18.00      6.01 o 
  10  -6   9       18.99       11.65     12.52 o 
 -10  -5   9       98.82       76.76      8.98 o 
  -9  -5   9      147.56      140.19      9.41 o 
  -8  -5   9      108.93      127.14      8.10 o 
  -7  -5   9       17.71       18.46      5.30 o 
  -6  -5   9      195.83      208.29     10.01 o 
  -5  -5   9       38.88       32.15      5.23 o 
  -4  -5   9       11.39        9.96      3.20 o 
  -3  -5   9      671.57      686.98     15.18 o 
  -2  -5   9     1168.84     1209.17     45.32 o 
  -1  -5   9       28.08       35.54      2.71 o 
   0  -5   9      121.42      125.24      5.29 o 
   1  -5   9       25.75       25.61      1.96 o 
   2  -5   9       70.84       68.04      6.68 o 
   3  -5   9      478.62      464.56      9.57 o 
   4  -5   9      651.91      659.77     13.05 o 
   5  -5   9      357.43      365.47      8.32 o 
   6  -5   9        4.39        3.04      3.49 o 
   7  -5   9        3.64        2.12      4.52 o 
   8  -5   9       59.74       66.01      5.95 o 
   9  -5   9        0.74        0.16      4.52 o 
  10  -5   9       37.39       52.93      7.59 o 
 -11  -4   9       88.43       83.89     11.75 o 
 -10  -4   9      234.98      217.28     11.72 o 
  -9  -4   9      105.38      112.82      8.18 o 
  -8  -4   9       22.56       17.92      4.89 o 
  -7  -4   9      199.39      175.62      8.16 o 
  -6  -4   9      324.17      337.13     10.08 o 
  -5  -4   9        7.35       11.23      3.50 o 
  -4  -4   9      556.56      535.70     11.70 o 
  -3  -4   9     1240.22     1273.23     23.52 o 
  -2  -4   9       86.80      100.23      4.00 o 
  -1  -4   9      157.96      144.26      4.72 o 
   0  -4   9       18.08       18.83      3.37 o 
   1  -4   9        2.68        5.43      1.47 o 
   2  -4   9      228.67      221.29      5.13 o 
   3  -4   9      940.01      896.18     15.77 o 
   4  -4   9      948.75      904.59     15.83 o 
   5  -4   9      145.56      144.92      4.69 o 
   6  -4   9      155.07      155.69      6.20 o 
   7  -4   9       59.15       67.66      4.70 o 
   8  -4   9       11.92       15.10      4.63 o 
   9  -4   9        5.13        2.17      4.18 o 
  10  -4   9      299.74      314.66     12.29 o 
  11  -4   9       27.37       20.25      5.51 o 
 -11  -3   9      214.18      182.82     11.45 o 
 -10  -3   9      237.21      251.43     13.43 o 
  -9  -3   9      270.30      282.45     13.79 o 
  -8  -3   9        3.09        2.78      4.28 o 
  -7  -3   9      223.95      226.88      9.73 o 
  -6  -3   9      187.16      193.57     12.96 o 
  -5  -3   9      280.80      280.50     16.49 o 
  -4  -3   9     1166.70     1198.24     24.29 o 
  -3  -3   9      418.48      416.62      9.56 o 
  -2  -3   9      181.09      170.52     10.16 o 
  -1  -3   9        5.33        7.95      2.44 o 
   0  -3   9       87.79       99.50      4.59 o 
   1  -3   9       50.68       57.77      1.79 o 
   2  -3   9      562.71      551.62     29.00 o 
   3  -3   9      481.07      448.72     14.07 o 
   4  -3   9     1284.82     1274.92     26.98 o 
   5  -3   9      468.52      473.82     10.95 o 
   6  -3   9      253.18      269.30      8.10 o 
   7  -3   9      560.42      549.87     13.57 o 
   8  -3   9       16.13       12.42      3.84 o 
   9  -3   9       62.85       60.11      6.13 o 
  10  -3   9      546.97      555.59     14.99 o 
  11  -3   9       77.20       83.01     10.54 o 
  12  -3   9        4.71        2.62      9.49 o 
 -11  -2   9      217.32      223.76     20.34 o 
 -10  -2   9      378.72      437.89     17.71 o 
  -9  -2   9       42.65       61.62      7.26 o 
  -8  -2   9       57.88       49.23      4.73 o 
  -7  -2   9      146.93      162.81      8.61 o 
  -6  -2   9        3.86        2.84      2.52 o 
  -5  -2   9      182.85      165.03      5.53 o 
  -4  -2   9     1311.05     1290.81     37.05 o 
  -3  -2   9       83.53       72.38      3.30 o 
  -2  -2   9      703.94      675.89     13.94 o 
  -1  -2   9      314.84      319.05      6.01 o 
   0  -2   9      655.07      659.56     30.03 o 
   1  -2   9      155.46      151.52      3.13 o 
   2  -2   9      415.67      407.79      7.67 o 
   3  -2   9      898.58      852.05     16.35 o 
   4  -2   9     1706.13     1765.46     30.31 o 
   5  -2   9      307.95      282.98     10.30 o 
   6  -2   9      421.00      400.29      9.78 o 
   7  -2   9      104.62       98.87      4.95 o 
   8  -2   9       80.12       86.14     10.66 o 
   9  -2   9      269.44      295.27      9.45 o 
  10  -2   9      104.76      111.64      7.72 o 
  11  -2   9      128.99      141.72      7.86 o 
  12  -2   9       32.16       16.05      6.15 o 
 -11  -1   9       56.66       64.07      9.66 o 
 -10  -1   9       33.54       39.90      5.42 o 
  -9  -1   9       10.41        2.13      5.10 o 
  -8  -1   9       45.35       50.77      9.49 o 
  -7  -1   9       30.72       26.67      4.29 o 
  -6  -1   9      156.31      154.20      9.40 o 
  -5  -1   9      634.20      635.06     13.68 o 
  -4  -1   9     1171.23     1192.67     25.69 o 
  -3  -1   9        7.00        2.76      2.38 o 
  -2  -1   9       90.65      113.57      3.12 o 
  -1  -1   9      171.35      176.26     10.61 o 
   0  -1   9      248.64      269.10      5.47 o 
   1  -1   9       48.59       49.33      2.11 o 
   2  -1   9     1226.81     1166.90     18.17 o 
   3  -1   9     1638.00     1617.52     27.56 o 
   4  -1   9      323.35      330.40      7.84 o 
   5  -1   9        1.99       -1.07      2.55 o 
   6  -1   9        5.65        9.59      2.43 o 
   7  -1   9       27.10       26.97     10.87 o 
   8  -1   9      178.55      182.21      8.38 o 
   9  -1   9      324.04      323.91     11.60 o 
  10  -1   9      276.51      290.80     20.15 o 
  11  -1   9      158.39      145.45      7.28 o 
  12  -1   9        7.76        6.76      8.05 o 
 -11   0   9       20.17       11.93      6.62 o 
 -10   0   9       21.85       -1.52      5.66 o 
  -9   0   9       24.19       22.91      6.74 o 
  -8   0   9      133.31      144.38      8.27 o 
  -7   0   9      183.55      196.37     20.19 o 
  -6   0   9      543.00      543.50     14.98 o 
  -5   0   9     1783.76     1787.52     37.61 o 
  -4   0   9     1482.91     1481.16     31.43 o 
  -3   0   9      767.16      744.66     24.87 o 
  -2   0   9      774.06      799.29     15.15 o 
  -1   0   9     1128.67     1185.38     21.03 o 
   0   0   9       36.72       37.91      2.10 o 
   1   0   9      852.70      815.79     13.21 o 
   2   0   9      780.10      771.81     10.27 o 
   3   0   9      822.55      732.93     14.19 o 
   4   0   9      121.41      130.40      4.81 o 
   5   0   9      666.07      662.18     13.30 o 
   6   0   9      210.67      226.75      6.93 o 
   7   0   9       48.32       46.70      3.46 o 
   8   0   9      402.30      390.77     13.61 o 
   9   0   9      584.40      585.55     14.58 o 
  10   0   9      323.56      326.12     10.57 o 
  11   0   9        0.30       -5.08      5.08 o 
  12   0   9       44.86       29.97     16.64 o 
 -11   1   9       43.23       42.61      8.79 o 
 -10   1   9       14.78       18.32      6.07 o 
  -9   1   9      105.51      103.08      7.32 o 
  -8   1   9      138.65      138.67      8.71 o 
  -7   1   9       27.63       30.32      4.68 o 
  -6   1   9      689.61      686.48     17.83 o 
  -5   1   9      776.12      831.55     20.14 o 
  -4   1   9      917.50      908.51     21.06 o 
  -3   1   9       58.57       54.33      3.46 o 
  -2   1   9     1215.91     1168.89     24.52 o 
  -1   1   9      453.48      496.40      9.73 o 
   0   1   9      447.19      461.38      9.96 o 
   1   1   9      215.00      161.56      4.40 o 
   2   1   9     1092.54     1064.18     17.16 o 
   3   1   9      479.09      456.37      7.94 o 
   4   1   9       64.97       55.41      2.94 o 
   5   1   9     1333.78     1356.08     21.32 o 
   6   1   9       73.55       84.95      9.45 o 
   7   1   9      119.28      109.88      7.18 o 
   8   1   9      268.43      273.64      7.92 o 
   9   1   9      327.47      326.37      9.25 o 
  10   1   9       50.70       46.15      9.35 o 
  11   1   9      104.51      107.38     36.63 o 
  12   1   9       69.76       58.66      7.73 o 
 -11   2   9       55.97       60.41      8.65 o 
 -10   2   9        1.04       -0.92      9.70 o 
  -9   2   9      125.42      130.84      9.11 o 
  -8   2   9      188.26      195.19      8.98 o 
  -7   2   9       87.39       93.69     14.85 o 
  -6   2   9      959.02     1001.52     23.83 o 
  -5   2   9      800.38      839.66     23.42 o 
  -4   2   9      286.27      237.99      7.82 o 
  -3   2   9       71.02       68.51      5.22 o 
  -2   2   9      152.35      137.13      4.28 o 
  -1   2   9        4.09        9.04      3.21 o 
   0   2   9      469.24      493.12      9.70 o 
   1   2   9     1710.32     1617.26     27.40 o 
   2   2   9     1406.81     1436.94     54.43 o 
   3   2   9       25.24       30.83      1.18 o 
   4   2   9      571.88      644.21     11.05 o 
   5   2   9      730.80      716.89     24.19 o 
   6   2   9       18.55       25.62      3.46 o 
   7   2   9      613.92      604.01     11.60 o 
   8   2   9      848.30      837.16     23.29 o 
   9   2   9      271.52      275.26      8.59 o 
  10   2   9       23.99       28.55     12.50 o 
  11   2   9       14.58       22.41     11.58 o 
  12   2   9        7.73       10.51      6.26 o 
  13   2   9        7.81       12.18     10.56 o 
 -11   3   9        1.64       -1.54      7.33 o 
 -10   3   9      121.08      115.70      8.86 o 
  -9   3   9      138.61      131.38      8.47 o 
  -8   3   9       52.92       49.27      5.62 o 
  -7   3   9      435.60      460.86     14.80 o 
  -6   3   9      406.07      421.22     12.29 o 
  -5   3   9      167.46      140.05      5.88 o 
  -4   3   9        2.90        8.39      3.48 o 
  -3   3   9       69.33       76.72      8.81 o 
  -2   3   9      190.28      189.54      6.49 o 
  -1   3   9       89.42       96.85      4.09 o 
   0   3   9     2272.61     2250.84     36.64 o 
   1   3   9     2940.73     2896.04     66.50 o 
   2   3   9        1.50        4.96      2.79 o 
   3   3   9      694.49      663.38     14.20 o 
   4   3   9     2527.51     2589.94     36.98 o 
   5   3   9        4.75        6.42      1.44 o 
   6   3   9      746.78      735.14     12.54 o 
   7   3   9     1207.49     1212.73     20.20 o 
   8   3   9      457.25      477.33     14.85 o 
   9   3   9        5.46        8.48      3.81 o 
  10   3   9        8.76       11.95      4.83 o 
  11   3   9       35.54       37.76      7.22 o 
  12   3   9       87.34       66.94      7.15 o 
  13   3   9        6.84       10.37      9.90 o 
 -11   4   9       29.48       19.93     10.20 o 
 -10   4   9      165.31      162.09      9.56 o 
  -9   4   9        1.60       -2.30      6.60 o 
  -8   4   9      237.22      260.73     11.68 o 
  -7   4   9      157.11      176.92     14.79 o 
  -6   4   9      183.11      191.47      7.90 o 
  -5   4   9       74.44       81.06      5.03 o 
  -4   4   9      179.99      181.21      9.31 o 
  -3   4   9       79.73       75.09      4.20 o 
  -2   4   9      176.49      172.11      5.71 o 
  -1   4   9      440.83      446.74     11.12 o 
   0   4   9     7168.54     7050.81    105.89 o 
   1   4   9     3502.80     3358.94     43.56 o 
   2   4   9      131.27      116.01      2.71 o 
   3   4   9      901.20      908.57     13.53 o 
   4   4   9      983.40     1030.30     15.02 o 
   5   4   9       31.25       27.58      1.61 o 
   6   4   9      828.84      827.24     13.83 o 
   7   4   9      128.68      138.18      4.96 o 
   8   4   9      310.26      319.56      7.12 o 
   9   4   9       19.77       25.21      4.79 o 
  10   4   9        6.20        3.05      4.00 o 
  11   4   9       53.34       51.93      5.90 o 
  12   4   9       62.08       52.97      7.74 o 
  13   4   9       19.24       19.14     10.10 o 
 -11   5   9       23.87       12.80      9.00 o 
 -10   5   9       99.70      123.22     10.37 o 
  -9   5   9       31.47       32.85      6.51 o 
  -8   5   9      436.97      418.32     14.20 o 
  -7   5   9      562.97      559.37     17.38 o 
  -6   5   9      422.29      434.56     13.77 o 
  -5   5   9       26.28       32.80      4.15 o 
  -4   5   9      397.71      422.96     17.16 o 
  -3   5   9       11.67       13.80      2.80 o 
  -2   5   9       40.12       46.96      2.91 o 
  -1   5   9      857.79      852.90     24.02 o 
   0   5   9     4636.69     4423.97     89.38 o 
   1   5   9      332.53      309.66      6.01 o 
   2   5   9      204.63      218.06      4.35 o 
   3   5   9      126.60      139.40      3.28 o 
   4   5   9       45.56       42.66      1.89 o 
   5   5   9        0.42       -0.11      1.35 o 
   6   5   9      183.48      191.02      4.63 o 
   7   5   9      163.22      163.51      5.02 o 
   8   5   9       39.22       49.20     12.37 o 
   9   5   9        4.35        3.17      2.77 o 
  10   5   9       29.37       40.05      5.60 o 
  11   5   9       53.05       43.22      5.36 o 
  12   5   9       26.46       22.92      8.27 o 
  13   5   9       98.61       68.88     10.00 o 
 -10   6   9       41.71       34.84     15.29 o 
  -9   6   9       15.42       13.68      5.92 o 
  -8   6   9      421.59      437.52     16.31 o 
  -7   6   9      251.40      276.71     13.92 o 
  -6   6   9       78.20       75.73      5.58 o 
  -5   6   9      318.73      319.58     10.83 o 
  -4   6   9      181.49      191.05     12.43 o 
  -3   6   9       53.61       58.90      8.47 o 
  -2   6   9       32.68       35.85      2.80 o 
  -1   6   9      204.03      199.24      5.95 o 
   0   6   9       95.75      110.85      8.36 o 
   1   6   9       51.97       48.19      2.14 o 
   2   6   9      204.88      217.80      9.44 o 
   3   6   9        4.74        3.06      1.97 o 
   4   6   9        1.71        3.86      1.40 o 
   5   6   9       23.30       18.63      1.68 o 
   6   6   9      598.11      607.38     11.58 o 
   7   6   9      565.24      577.61     12.87 o 
   8   6   9       21.04       24.87      3.24 o 
   9   6   9        3.24        5.71      3.05 o 
  10   6   9       57.76       55.18      5.44 o 
  11   6   9       11.49        8.63      5.21 o 
  12   6   9      123.65      111.90     33.09 o 
 -10   7   9       17.50       10.20      8.03 o 
  -9   7   9       37.32       33.05      6.65 o 
  -8   7   9      227.35      218.96     42.69 o 
  -7   7   9      175.81      170.29      9.89 o 
  -6   7   9       67.58       57.19      7.32 o 
  -5   7   9      101.89       96.33      6.22 o 
  -4   7   9        7.94        7.93      2.94 o 
  -3   7   9      170.16      165.89      5.86 o 
  -2   7   9      919.29      923.84     17.81 o 
  -1   7   9      927.03      937.25     17.72 o 
   0   7   9      438.97      463.48      9.69 o 
   1   7   9      283.60      256.72      6.02 o 
   2   7   9      812.66      799.56     15.93 o 
   3   7   9      451.71      418.52     13.83 o 
   4   7   9      383.77      352.56     14.36 o 
   5   7   9      799.23      735.77     12.62 o 
   6   7   9     1055.07     1029.37     17.82 o 
   7   7   9      297.12      300.79     16.49 o 
   8   7   9      100.47      104.35      4.72 o 
   9   7   9      193.64      209.92      6.83 o 
  10   7   9        2.46        3.08     12.50 o 
  11   7   9       96.07      100.11     13.10 o 
  12   7   9      324.40      337.06     23.55 o 
  -9   8   9      179.91      161.95     14.70 o 
  -8   8   9      125.06      112.05      6.98 o 
  -7   8   9        1.01        3.76      5.35 o 
  -6   8   9      177.26      180.98      6.77 o 
  -5   8   9       40.44       42.13      3.79 o 
  -4   8   9       39.40       40.72      3.55 o 
  -3   8   9       32.01       29.26      3.37 o 
  -2   8   9      704.30      662.64     13.79 o 
  -1   8   9     1186.45     1150.50     22.71 o 
   0   8   9      527.51      495.87     12.47 o 
   1   8   9        7.25        8.34      6.27 o 
   2   8   9     1142.21     1099.91     40.48 o 
   3   8   9      554.87      540.49     15.74 o 
   4   8   9      400.63      386.96      8.87 o 
   5   8   9      530.79      529.98     16.05 o 
   6   8   9      197.85      207.07      6.55 o 
   7   8   9       54.43       61.14      7.32 o 
   8   8   9      187.01      184.51      8.89 o 
   9   8   9      264.19      278.91     19.27 o 
  10   8   9       15.84       12.89     14.16 o 
  11   8   9       33.78       39.83     11.01 o 
  12   8   9       63.04       59.24     13.43 o 
  -8   9   9       49.68       68.02      9.53 o 
  -7   9   9        1.75        4.75      5.76 o 
  -6   9   9       44.95       48.34      6.96 o 
  -5   9   9       89.70       83.66      7.50 o 
  -4   9   9       12.20        7.54      4.29 o 
  -3   9   9        2.06       -2.96      4.10 o 
  -2   9   9      620.84      606.42     84.09 o 
  -1   9   9      525.48      515.64     18.33 o 
   0   9   9       88.98       79.93     20.79 o 
   1   9   9       84.33       89.19     11.65 o 
   2   9   9      168.89      156.13      5.78 o 
   3   9   9       41.11       44.94      4.34 o 
   4   9   9      705.61      710.91     19.59 o 
   5   9   9      549.72      544.29     15.87 o 
   6   9   9       36.80       39.51      6.34 o 
   7   9   9        8.57        1.62      8.54 o 
   8   9   9       84.85      102.51     10.33 o 
   9   9   9      273.67      287.67     12.01 o 
  10   9   9        9.22       12.29      9.54 o 
  11   9   9       58.24       41.96     13.79 o 
  -8  10   9       31.44       24.38      8.87 o 
  -7  10   9        0.51       14.03      6.63 o 
  -6  10   9      182.86      206.07     11.42 o 
  -5  10   9      127.72      124.27      8.29 o 
  -4  10   9      194.30      216.89     10.20 o 
  -3  10   9      491.01      482.54     14.65 o 
  -2  10   9      266.28      264.63      9.60 o 
  -1  10   9      130.37      127.14      6.07 o 
   0  10   9      107.59      125.13      6.02 o 
   1  10   9       96.26       91.57      7.85 o 
   2  10   9       77.92       54.98      6.66 o 
   3  10   9      337.41      306.02     23.41 o 
   4  10   9      169.64      153.75      8.14 o 
   5  10   9      106.48      109.11      6.49 o 
   6  10   9        5.13       -0.94      4.37 o 
   7  10   9        2.21        1.27      7.05 o 
   8  10   9       54.29       55.15      9.33 o 
   9  10   9       37.01       42.75      6.26 o 
  10  10   9       33.44       41.04      6.88 o 
  -7  11   9        7.95       15.10      8.57 o 
  -6  11   9      260.02      240.18     13.12 o 
  -5  11   9       85.97       77.44      7.45 o 
  -4  11   9      118.63      112.82      7.64 o 
  -3  11   9      432.11      430.44     14.91 o 
  -2  11   9       73.71       79.02      5.69 o 
  -1  11   9        4.50        3.60      3.46 o 
   0  11   9      270.04      291.59     16.21 o 
   1  11   9       80.84       74.97      8.00 o 
   2  11   9       59.25       67.61     10.12 o 
   3  11   9      250.83      243.10     11.19 o 
   4  11   9      153.02      136.29      6.90 o 
   5  11   9      293.23      306.43     11.70 o 
   6  11   9        9.95       11.60      4.88 o 
   7  11   9      175.59      175.27     14.27 o 
   8  11   9       24.02       28.70      5.47 o 
   9  11   9       23.04       20.64      6.72 o 
  10  11   9       79.07       68.88     13.41 o 
  -5  12   9        2.49        4.92      5.41 o 
  -4  12   9      107.48       89.62      7.29 o 
  -3  12   9      243.04      217.28      9.45 o 
  -2  12   9       27.09       27.53     10.91 o 
  -1  12   9       29.21       21.21      9.92 o 
   0  12   9        3.82       -5.27      9.36 o 
   1  12   9       11.34       15.61      9.72 o 
   2  12   9      184.75      202.04     12.77 o 
   3  12   9      788.71      846.07     73.60 o 
   4  12   9      642.21      635.32     18.97 o 
   5  12   9       74.16       70.23      7.31 o 
   6  12   9       12.00        7.86      5.51 o 
   7  12   9       83.56       85.30     12.32 o 
   8  12   9        2.28       -6.07      7.39 o 
  -4  13   9       38.69       45.00     13.59 o 
  -3  13   9       74.52       71.02     13.84 o 
  -2  13   9        6.38        1.81      7.91 o 
  -1  13   9       67.73       84.59     13.21 o 
   0  13   9       53.54       63.45     12.26 o 
   1  13   9       14.64        4.92     10.88 o 
   2  13   9       60.61       69.60      7.28 o 
   3  13   9      227.22      237.26     11.85 o 
   4  13   9       93.64       86.85      7.07 o 
   5  13   9        7.15        5.85      5.84 o 
   6  13   9        4.15        9.04      6.69 o 
   7  13   9        6.79        2.45     10.32 o 
  -1  14   9      319.23      280.30     22.34 o 
   0  14   9       85.45       77.67     14.25 o 
   1  14   9       16.88       11.99     12.36 o 
   2  14   9       28.16       22.93      5.91 o 
   3  14   9       25.30       13.64      6.76 o 
   4  14   9       12.24        4.92      6.55 o 
   5  14   9        1.56       -0.82      6.61 o 
  -4 -10  10       71.22       85.30     12.55 o 
  -2 -10  10       10.47       -3.13     10.04 o 
  -1 -10  10       36.75       43.13      6.28 o 
   0 -10  10       41.87       33.17      7.27 o 
   1 -10  10      106.55      116.58      8.90 o 
   2 -10  10      128.15      119.31     22.41 o 
   3 -10  10        6.41        5.65      6.60 o 
   4 -10  10        4.94      -10.84     10.84 o 
  -6  -9  10      121.68       85.31     17.29 o 
  -5  -9  10      277.02      330.01     24.24 o 
  -4  -9  10       38.23       58.05      6.45 o 
  -3  -9  10        2.53       10.69      4.95 o 
  -2  -9  10        1.40       -4.22      5.35 o 
  -1  -9  10       49.90       45.48      6.13 o 
   0  -9  10       97.81       88.70     10.61 o 
   1  -9  10      241.58      236.70     10.12 o 
   2  -9  10       41.29       42.83      6.13 o 
   3  -9  10       44.10       44.26      6.75 o 
   4  -9  10      102.55      100.89      7.82 o 
   5  -9  10        5.56        2.82      5.95 o 
   6  -9  10        9.78        0.82     12.06 o 
  -7  -8  10       44.54       53.46     13.31 o 
  -6  -8  10      154.71      158.05     10.32 o 
  -5  -8  10       86.11       77.44      6.55 o 
  -4  -8  10        3.89        9.08      4.26 o 
  -3  -8  10      139.48      131.52      7.65 o 
  -2  -8  10       19.90       19.44      4.48 o 
  -1  -8  10       77.03       70.19      6.19 o 
   0  -8  10      249.45      249.79     11.30 o 
   1  -8  10      335.23      337.66     13.20 o 
   2  -8  10       22.23       31.96      6.89 o 
   3  -8  10       62.94       79.76      7.75 o 
   4  -8  10      214.05      217.23     21.24 o 
   5  -8  10       69.55       74.94      7.34 o 
   6  -8  10       12.54        9.13      6.44 o 
   7  -8  10      195.07      173.24     15.54 o 
  -8  -7  10       23.20       21.44      6.53 o 
  -7  -7  10      113.45       92.56      7.65 o 
  -6  -7  10       66.15       83.89      7.52 o 
  -5  -7  10        4.81        6.58      5.92 o 
  -4  -7  10      138.58      149.77      8.16 o 
  -3  -7  10       34.81       34.52      4.67 o 
  -2  -7  10       52.47       53.08      5.61 o 
  -1  -7  10      163.01      163.79      6.59 o 
   0  -7  10      472.06      468.77     11.60 o 
   1  -7  10      376.15      347.83     12.18 o 
   2  -7  10       59.55       49.85      5.91 o 
   3  -7  10       58.34       50.80      4.39 o 
   4  -7  10       97.74      106.25      4.94 o 
   5  -7  10        3.61       -1.31      4.08 o 
   6  -7  10      274.25      281.17      8.82 o 
   7  -7  10      136.55      130.42      7.92 o 
   8  -7  10       67.96       61.68     28.84 o 
  -9  -6  10        0.10       15.91      7.37 o 
  -8  -6  10      120.38      116.39      9.97 o 
  -7  -6  10      231.75      253.47     11.44 o 
  -6  -6  10       86.50      109.84      6.99 o 
  -5  -6  10       18.80       15.50      4.95 o 
  -4  -6  10      139.47      135.68      7.47 o 
  -3  -6  10        5.99        3.95      3.77 o 
  -2  -6  10      118.49      126.56      6.06 o 
  -1  -6  10      512.07      523.84     12.27 o 
   0  -6  10      732.16      735.44     14.51 o 
   1  -6  10       70.99       68.43      3.65 o 
   2  -6  10       34.20       25.46      4.20 o 
   3  -6  10       91.04       90.74      4.45 o 
   4  -6  10       22.05       22.61      3.18 o 
   5  -6  10       63.04       58.72      4.28 o 
   6  -6  10      173.84      168.16      9.93 o 
   7  -6  10      286.44      278.41     12.09 o 
   8  -6  10       15.82       23.05      6.34 o 
   9  -6  10        7.39       10.59     10.13 o 
 -10  -5  10        0.92       -9.90      9.90 o 
  -9  -5  10       31.34       29.72      6.57 o 
  -8  -5  10      276.05      285.48     11.70 o 
  -7  -5  10      183.45      182.48      9.36 o 
  -6  -5  10       34.73       38.07      5.38 o 
  -5  -5  10      239.87      251.85     10.58 o 
  -4  -5  10      342.67      364.40      9.78 o 
  -3  -5  10       87.19       81.07      4.48 o 
  -2  -5  10      814.29      823.51     17.58 o 
  -1  -5  10     1774.71     1784.76     67.96 o 
   0  -5  10       97.50      104.48      7.47 o 
   1  -5  10       33.39       38.56      2.27 o 
   2  -5  10        2.76        4.74      2.20 o 
   3  -5  10       43.41       47.56      7.86 o 
   4  -5  10       52.42       55.59      8.06 o 
   5  -5  10      280.88      276.29      7.08 o 
   6  -5  10       87.35       89.70      6.01 o 
   7  -5  10      191.01      177.27      7.47 o 
   8  -5  10        7.89        2.26      4.96 o 
   9  -5  10       70.36       73.87      6.92 o 
  10  -5  10       33.36       23.43      7.35 o 
 -10  -4  10        5.12        4.26      8.21 o 
  -9  -4  10      101.66      107.16      7.96 o 
  -8  -4  10      134.98      141.11      9.76 o 
  -7  -4  10      463.09      496.73     16.58 o 
  -6  -4  10        0.47       -2.62      4.10 o 
  -5  -4  10      203.50      197.63     10.94 o 
  -4  -4  10      237.48      233.74      8.08 o 
  -3  -4  10       11.20       16.52      4.66 o 
  -2  -4  10      854.99      874.18     25.15 o 
  -1  -4  10     1425.22     1486.49     26.86 o 
   0  -4  10       48.71       49.57      2.99 o 
   1  -4  10       67.39       78.40      4.15 o 
   2  -4  10       11.43        5.58      2.54 o 
   3  -4  10      176.47      176.09      5.64 o 
   4  -4  10       50.53       56.55      5.05 o 
   5  -4  10      279.03      295.54      8.48 o 
   6  -4  10      182.16      178.41     10.71 o 
   7  -4  10      201.34      220.60      7.95 o 
   8  -4  10        5.18        3.84      4.31 o 
   9  -4  10      375.10      384.67     12.08 o 
  10  -4  10       63.93       57.46      6.79 o 
  11  -4  10       55.41       52.34     11.70 o 
 -10  -3  10       46.91       51.42      7.73 o 
  -9  -3  10      229.31      241.36     11.16 o 
  -8  -3  10      201.19      231.49     12.10 o 
  -7  -3  10       68.06       81.52      5.52 o 
  -6  -3  10      120.23       96.23      5.11 o 
  -5  -3  10      199.73      224.52      7.54 o 
  -4  -3  10       34.89       27.96      3.01 o 
  -3  -3  10       34.69       35.06      3.46 o 
  -2  -3  10      471.55      522.66     11.93 o 
  -1  -3  10       69.82       82.97      3.59 o 
   0  -3  10      151.25      156.95      6.81 o 
   1  -3  10       78.20       88.70      2.90 o 
   2  -3  10       19.67       25.87      4.11 o 
   3  -3  10      183.20      185.94      8.43 o 
   4  -3  10       45.00       42.86      3.98 o 
   5  -3  10      847.40      846.36     17.13 o 
   6  -3  10      858.34      860.24     19.48 o 
   7  -3  10        6.19        3.29      3.25 o 
   8  -3  10      103.02      111.09      5.94 o 
   9  -3  10      160.13      158.26      7.81 o 
  10  -3  10        1.12       -4.13      5.62 o 
  11  -3  10      220.16      199.61     11.06 o 
 -11  -2  10        3.19        5.10      6.60 o 
 -10  -2  10      196.59      196.25      9.71 o 
  -9  -2  10      239.52      263.36      9.99 o 
  -8  -2  10        6.78        5.03      3.92 o 
  -7  -2  10       42.32       45.30      4.42 o 
  -6  -2  10      115.68      123.14      5.59 o 
  -5  -2  10       56.21       49.85      3.94 o 
  -4  -2  10      302.82      279.89      9.91 o 
  -3  -2  10      841.18      820.40     31.47 o 
  -2  -2  10      701.65      702.13     14.97 o 
  -1  -2  10       65.70       80.01      2.52 o 
   0  -2  10      103.53       97.64      4.87 o 
   1  -2  10      249.44      262.57      4.97 o 
   2  -2  10        9.03       13.62      2.53 o 
   3  -2  10       96.86       79.09      3.83 o 
   4  -2  10      388.95      370.37      8.76 o 
   5  -2  10     1709.49     1702.18     31.06 o 
   6  -2  10      559.97      574.51     13.87 o 
   7  -2  10      175.92      179.52      6.48 o 
   8  -2  10       51.51       53.08      4.29 o 
   9  -2  10        1.12       -4.45      4.72 o 
  10  -2  10        1.76       -3.82      6.08 o 
  11  -2  10      200.00      201.58      9.54 o 
  12  -2  10      141.04       83.18     12.16 o 
 -11  -1  10       39.23       28.48      7.26 o 
 -10  -1  10      194.10      189.83     10.96 o 
  -9  -1  10      256.60      266.95     15.50 o 
  -8  -1  10       85.88       77.15     11.03 o 
  -7  -1  10       28.46       35.42      5.37 o 
  -6  -1  10      215.74      214.59      7.16 o 
  -5  -1  10      102.15       92.38      5.29 o 
  -4  -1  10      155.81      162.84      6.24 o 
  -3  -1  10     3408.35     3391.17     63.55 o 
  -2  -1  10     1476.24     1539.21     80.28 o 
  -1  -1  10      840.21      851.59     29.84 o 
   0  -1  10      134.64      145.81      3.57 o 
   1  -1  10     1743.93     1773.96     26.38 o 
   2  -1  10       31.19       33.45      1.41 o 
   3  -1  10     1862.38     1830.93     33.56 o 
   4  -1  10      364.37      338.95      8.78 o 
   5  -1  10      736.08      695.91     14.80 o 
   6  -1  10       16.69       15.90      2.60 o 
   7  -1  10      449.20      461.16     15.90 o 
   8  -1  10      282.85      277.55     11.64 o 
   9  -1  10       11.38        0.57      5.18 o 
  10  -1  10        6.84        7.69      4.59 o 
  11  -1  10      149.92      158.92      8.31 o 
  12  -1  10      187.50      176.50     10.31 o 
 -11   0  10      113.55      120.57     15.20 o 
 -10   0  10       69.68       78.82     11.14 o 
  -9   0  10      249.41      252.04     11.24 o 
  -8   0  10      178.08      198.05      9.95 o 
  -7   0  10       77.82       77.86      7.91 o 
  -6   0  10      137.62      128.06      6.12 o 
  -5   0  10      244.95      237.10      7.45 o 
  -4   0  10        5.98       10.23      4.02 o 
  -3   0  10     1599.85     1713.60     43.90 o 
  -2   0  10     1188.31     1100.87     20.45 o 
  -1   0  10      118.27      124.44      3.90 o 
   0   0  10     1021.02      977.38     18.13 o 
   1   0  10      719.42      713.59     12.13 o 
   2   0  10      203.54      227.78      4.19 o 
   3   0  10     1478.65     1395.57     24.13 o 
   4   0  10      819.99      757.19     26.27 o 
   5   0  10      212.33      207.96     12.46 o 
   6   0  10       45.42       44.57      3.51 o 
   7   0  10      471.24      453.38     11.31 o 
   8   0  10       63.76       67.06      4.65 o 
   9   0  10       49.08       48.36      4.80 o 
  10   0  10       10.34       13.17      4.79 o 
  11   0  10       20.04       21.44      5.13 o 
  12   0  10       37.56       50.88     15.90 o 
 -11   1  10       98.62      102.30     24.61 o 
 -10   1  10       15.24       13.56     10.70 o 
  -9   1  10      174.07      172.76     10.01 o 
  -8   1  10       36.38       36.81      5.66 o 
  -7   1  10      152.68      148.81     11.46 o 
  -6   1  10      114.37      111.17      6.02 o 
  -5   1  10      100.52       98.52      5.68 o 
  -4   1  10      228.00      258.31      9.47 o 
  -3   1  10      887.06      885.28     20.25 o 
  -2   1  10      294.63      226.92      6.08 o 
  -1   1  10      577.22      600.47     17.54 o 
   0   1  10      132.71      130.22      3.80 o 
   1   1  10        2.10        4.82      1.32 o 
   2   1  10      227.16      239.21      4.39 o 
   3   1  10     2036.87     2065.92     43.23 o 
   4   1  10     2142.80     2153.63     35.82 o 
   5   1  10       31.77       35.87      3.17 o 
   6   1  10       52.30       64.14      3.19 o 
   7   1  10      296.81      302.76      8.51 o 
   8   1  10       10.05       14.43      3.46 o 
   9   1  10      341.34      345.40     10.23 o 
  10   1  10      406.36      418.50     12.60 o 
  11   1  10       60.95       61.82      6.68 o 
  12   1  10        9.44       13.32      6.37 o 
 -11   2  10      100.81       96.40      8.63 o 
 -10   2  10      114.16      119.51     10.00 o 
  -9   2  10        0.81        0.50      5.14 o 
  -8   2  10      126.60      130.24      8.68 o 
  -7   2  10      454.77      472.19     15.77 o 
  -6   2  10      230.55      239.74      9.54 o 
  -5   2  10     1770.40     1885.42     40.66 o 
  -4   2  10      553.31      612.27     15.70 o 
  -3   2  10        2.75        0.84      2.44 o 
  -2   2  10       54.12       56.72      4.49 o 
  -1   2  10      734.89      760.03     14.97 o 
   0   2  10      220.54      235.37      5.53 o 
   1   2  10       58.32       57.81      2.13 o 
   2   2  10      538.69      555.38      8.42 o 
   3   2  10     2275.91     2332.42     31.28 o 
   4   2  10      543.39      523.91      9.55 o 
   5   2  10       18.01       16.75      3.09 o 
   6   2  10      788.46      824.25     16.29 o 
   7   2  10       11.31        9.86      3.29 o 
   8   2  10      164.09      153.59     13.01 o 
   9   2  10      784.11      807.48     18.73 o 
  10   2  10      345.41      367.84     10.73 o 
  11   2  10       11.58       14.46      4.96 o 
  12   2  10        5.68       -3.52      7.83 o 
 -11   3  10      286.41      242.87     12.99 o 
 -10   3  10      179.37      168.31     19.32 o 
  -9   3  10       14.00       13.66     14.04 o 
  -8   3  10      229.98      249.85     10.61 o 
  -7   3  10       46.84       63.39      6.62 o 
  -6   3  10      410.46      416.47     13.31 o 
  -5   3  10     1000.08     1037.01     24.55 o 
  -4   3  10      683.60      725.90     17.80 o 
  -3   3  10       45.95       55.42      3.61 o 
  -2   3  10      310.23      287.28      8.60 o 
  -1   3  10      643.52      640.36     14.92 o 
   0   3  10      557.47      568.82     18.36 o 
   1   3  10      146.30      140.48      3.54 o 
   2   3  10     2870.80     2849.60     40.30 o 
   3   3  10     2263.30     2217.77     32.54 o 
   4   3  10      504.64      499.93      9.73 o 
   5   3  10       71.50       77.88      3.04 o 
   6   3  10      267.26      270.92      7.26 o 
   7   3  10       55.31       51.01      2.59 o 
   8   3  10      185.88      179.78      5.70 o 
   9   3  10      120.25      135.92      5.86 o 
  10   3  10      201.16      212.49      9.62 o 
  11   3  10       19.61       25.74      6.19 o 
  12   3  10       25.86       12.36      8.70 o 
 -11   4  10      171.26      159.39     13.87 o 
 -10   4  10        5.23        6.53      6.83 o 
  -9   4  10        1.89       -0.19      7.36 o 
  -8   4  10       81.75       91.63     22.49 o 
  -7   4  10       44.98       43.86      5.42 o 
  -6   4  10      354.01      366.52     11.81 o 
  -5   4  10     1354.39     1359.93     32.43 o 
  -4   4  10     1247.34     1274.78     28.15 o 
  -3   4  10       34.72       40.01      3.94 o 
  -2   4  10      549.80      543.62     11.49 o 
  -1   4  10      210.04      231.18      7.03 o 
   0   4  10      675.46      676.70     13.16 o 
   1   4  10      551.68      528.41      9.44 o 
   2   4  10     2648.64     2547.12     40.91 o 
   3   4  10      153.52      150.73      3.79 o 
   4   4  10      152.60      166.51      3.96 o 
   5   4  10      266.12      283.74      5.96 o 
   6   4  10       13.86       10.93      2.28 o 
   7   4  10      104.32       96.21      3.43 o 
   8   4  10      129.36      118.71     14.21 o 
   9   4  10      170.41      170.97      8.45 o 
  10   4  10       75.38       75.09      6.50 o 
  11   4  10        1.56        4.87      7.07 o 
  12   4  10        2.88       -0.39      9.72 o 
  13   4  10       24.45       14.12      6.75 o 
 -10   5  10       14.51        8.78      7.01 o 
  -9   5  10       27.06       26.38      7.28 o 
  -8   5  10       10.98        5.79      5.32 o 
  -7   5  10       61.07       63.44      6.61 o 
  -6   5  10      479.19      489.54     15.45 o 
  -5   5  10      488.55      499.63     36.22 o 
  -4   5  10      375.02      354.80     15.26 o 
  -3   5  10       82.68       77.82      6.34 o 
  -2   5  10       24.67       22.59      3.13 o 
  -1   5  10      501.08      483.08     10.12 o 
   0   5  10      158.09      146.61      4.41 o 
   1   5  10      166.45      168.79      6.50 o 
   2   5  10      162.73      172.72      3.65 o 
   3   5  10       60.06       55.02      2.10 o 
   4   5  10      180.83      192.86      4.41 o 
   5   5  10      409.54      396.33      7.58 o 
   6   5  10       33.23       31.58      2.44 o 
   7   5  10      195.44      183.52      7.91 o 
   8   5  10      793.71      788.36     17.98 o 
   9   5  10      749.24      793.80     21.92 o 
  10   5  10       13.42       12.09      4.98 o 
  11   5  10       12.15        6.76      5.99 o 
  12   5  10       42.12       31.80      9.75 o 
  13   5  10        0.36       -2.29      5.59 o 
 -10   6  10       72.87       59.33      8.03 o 
  -9   6  10      217.22      215.43     11.84 o 
  -8   6  10       13.00       14.35      7.32 o 
  -7   6  10       99.99      109.61      7.53 o 
  -6   6  10      546.08      556.37     16.90 o 
  -5   6  10      537.94      527.62     16.25 o 
  -4   6  10       15.68       21.06      8.10 o 
  -3   6  10       85.93       88.98      4.43 o 
  -2   6  10      213.36      213.98      5.90 o 
  -1   6  10      118.34      111.18     11.92 o 
   0   6  10      398.07      426.77     12.25 o 
   1   6  10      981.73      995.73     16.18 o 
   2   6  10      566.54      566.47      9.22 o 
   3   6  10      348.97      323.61      6.53 o 
   4   6  10      357.09      336.46      9.66 o 
   5   6  10     1295.10     1281.86     27.96 o 
   6   6  10       25.68       29.51      8.42 o 
   7   6  10      787.38      798.03     32.77 o 
   8   6  10     1154.27     1191.37     25.36 o 
   9   6  10      469.88      509.81     15.33 o 
  10   6  10        4.34        0.29      1.62 o 
  11   6  10       97.36       82.67      7.15 o 
  12   6  10       20.50       13.13      4.48 o 
 -10   7  10       93.42       69.74     10.71 o 
  -9   7  10      160.09      154.81     11.59 o 
  -8   7  10       19.85       24.16      7.91 o 
  -7   7  10      380.51      383.68     14.36 o 
  -6   7  10      424.08      424.77     17.45 o 
  -5   7  10      157.11      161.10      7.41 o 
  -4   7  10      267.78      272.16     15.11 o 
  -3   7  10       16.81       12.90      4.56 o 
  -2   7  10      344.11      304.77      7.85 o 
  -1   7  10      253.39      228.93      6.32 o 
   0   7  10      337.03      313.61      7.39 o 
   1   7  10     1505.33     1493.79     25.99 o 
   2   7  10      450.89      414.09      8.62 o 
   3   7  10        2.47        2.09      2.00 o 
   4   7  10      748.97      687.60     19.45 o 
   5   7  10      534.03      513.85     10.74 o 
   6   7  10        5.69        6.33      3.06 o 
   7   7  10      292.59      313.19     12.61 o 
   8   7  10      189.37      190.71     13.66 o 
   9   7  10       33.14       37.42      3.49 o 
  10   7  10        2.14        9.63      4.62 o 
  11   7  10       47.52       41.79     10.45 o 
  12   7  10        0.81        4.59      8.36 o 
  -9   8  10       40.09       22.05      9.51 o 
  -8   8  10      107.12      110.38      9.43 o 
  -7   8  10      287.24      299.45      9.93 o 
  -6   8  10      104.23      100.59     11.54 o 
  -5   8  10       34.90       37.32      3.93 o 
  -4   8  10       25.03       26.32      3.44 o 
  -3   8  10      402.75      394.69      9.72 o 
  -2   8  10       41.58       40.35      5.42 o 
  -1   8  10      216.58      223.54     21.91 o 
   0   8  10     1002.54      985.88     40.07 o 
   1   8  10      844.87      883.52     19.71 o 
   2   8  10      111.63      103.56      4.10 o 
   3   8  10      705.13      708.53     24.48 o 
   4   8  10      277.35      271.49      6.52 o 
   5   8  10        3.81        4.59      1.79 o 
   6   8  10      373.24      383.80     24.16 o 
   7   8  10      226.77      264.03     10.73 o 
   8   8  10       21.01       31.29      4.64 o 
   9   8  10       16.97       11.52      4.83 o 
  10   8  10       10.42        2.14      7.59 o 
  11   8  10       23.45       29.72     10.20 o 
  -8   9  10       57.23       62.64      8.33 o 
  -7   9  10       97.33       96.05      8.05 o 
  -6   9  10       35.82       36.49      6.98 o 
  -5   9  10        3.17       -2.62      5.73 o 
  -4   9  10       56.79       54.22      6.04 o 
  -3   9  10      486.62      510.00     15.64 o 
  -2   9  10       57.42       66.77      5.45 o 
  -1   9  10     1369.40     1351.58     45.23 o 
   0   9  10     1002.01     1047.86     32.35 o 
   1   9  10      371.28      364.32     34.74 o 
   2   9  10        0.97        2.29      1.79 o 
   3   9  10      681.09      677.07     23.02 o 
   4   9  10       35.32       30.38      5.71 o 
   5   9  10      529.78      519.56     15.92 o 
   6   9  10      250.99      268.87     11.20 o 
   7   9  10       24.85       25.29      8.26 o 
   8   9  10       15.46       13.29      7.40 o 
   9   9  10       15.43        4.93      5.69 o 
  10   9  10       68.03       67.18      9.68 o 
  11   9  10        0.52        8.26     11.35 o 
  -7  10  10      100.95      100.62      8.49 o 
  -6  10  10       16.20       20.85      6.09 o 
  -5  10  10       74.20       68.02      6.57 o 
  -4  10  10      164.35      184.56      9.76 o 
  -3  10  10      118.42      100.12      6.68 o 
  -2  10  10       15.57       16.95      4.11 o 
  -1  10  10      740.74      759.91     20.52 o 
   0  10  10      365.68      386.87     12.12 o 
   1  10  10       23.73       20.39      2.78 o 
   2  10  10       21.95       30.00      7.86 o 
   3  10  10       78.16       80.96      6.93 o 
   4  10  10       60.55       68.62      6.61 o 
   5  10  10      146.75      163.85     12.46 o 
   6  10  10      128.11      122.77     10.56 o 
   7  10  10      234.88      246.58     14.91 o 
   8  10  10       62.44       77.20     11.27 o 
   9  10  10      105.29      125.04      9.82 o 
  10  10  10      137.42      122.27     14.74 o 
  -6  11  10        0.47        5.58      7.09 o 
  -5  11  10      185.14      190.18     11.68 o 
  -4  11  10      107.27      106.89      7.16 o 
  -3  11  10       49.68       58.05      5.86 o 
  -2  11  10       94.56       93.05      5.69 o 
  -1  11  10      285.27      308.48     10.81 o 
   0  11  10       62.36       58.25      8.42 o 
   1  11  10       13.20       12.18      7.88 o 
   2  11  10       69.68       94.29      7.96 o 
   3  11  10       73.24       70.34      7.25 o 
   4  11  10       39.98       48.19      8.11 o 
   5  11  10      339.25      374.54     23.55 o 
   6  11  10      459.20      478.85     17.47 o 
   7  11  10       65.96       56.70     10.81 o 
   8  11  10        0.39        0.49      6.61 o 
   9  11  10       51.06       57.28      9.91 o 
  -6  12  10        2.33        3.95      7.09 o 
  -5  12  10       39.30       25.03      6.42 o 
  -4  12  10        6.73        3.80      5.76 o 
  -3  12  10      187.15      183.17      9.73 o 
  -2  12  10      106.81      101.15     10.58 o 
  -1  12  10       83.06       95.54     11.29 o 
   0  12  10       23.84       20.85      7.26 o 
   1  12  10      123.18      137.47     10.83 o 
   2  12  10       62.56       55.97      6.30 o 
   3  12  10        9.75       10.26      5.79 o 
   4  12  10      123.01      139.83      9.76 o 
   5  12  10      132.58      154.26      8.97 o 
   6  12  10       73.64       67.98      7.24 o 
   7  12  10        0.02       -1.81     10.05 o 
   8  12  10        5.79       -2.45      9.67 o 
  -3  13  10       22.23       26.33      9.08 o 
  -2  13  10      289.09      306.22     23.80 o 
  -1  13  10      136.12      138.67     12.69 o 
   0  13  10       47.25       54.22     10.38 o 
   1  13  10      521.79      524.56     28.22 o 
   2  13  10      266.19      271.09     13.13 o 
   3  13  10       24.27       19.85      5.35 o 
   4  13  10      169.25      149.71     17.92 o 
   5  13  10      105.14       99.12      6.52 o 
   6  13  10       30.08       20.35      7.78 o 
   7  13  10        3.54        2.78     10.83 o 
   0  14  10        8.29        9.56      8.72 o 
   1  14  10        6.59       28.20     13.21 o 
   2  14  10        4.60        1.91      7.87 o 
   3  14  10       61.03       47.80      6.38 o 
   4  14  10      164.79      160.96     11.72 o 
   5  14  10      115.44       77.88     10.65 o 
  -1 -10  11        1.02        1.81      7.73 o 
   0 -10  11       33.72       21.21      8.85 o 
   1 -10  11        6.78        0.16      7.32 o 
   2 -10  11       71.49       78.11     11.34 o 
   3 -10  11       89.33      102.43     13.76 o 
  -5  -9  11       67.98       33.47      9.05 o 
  -4  -9  11      269.97      276.44     20.90 o 
  -3  -9  11       19.04       10.53      8.24 o 
  -2  -9  11       20.81       16.12      7.52 o 
  -1  -9  11       97.24      104.52     11.27 o 
   0  -9  11       54.01       62.92      7.43 o 
   1  -9  11       31.43       30.48      7.72 o 
   2  -9  11      131.64      134.31     15.21 o 
   3  -9  11       92.19       99.96      9.67 o 
   4  -9  11       23.94       27.43      7.37 o 
   5  -9  11        2.41       -1.48     11.04 o 
  -6  -8  11       13.39        3.13      4.77 o 
  -5  -8  11      140.18      119.45      8.69 o 
  -4  -8  11      222.96      242.55     11.19 o 
  -3  -8  11        5.48       10.20      5.91 o 
  -2  -8  11      249.40      275.15     12.77 o 
  -1  -8  11       44.77       43.64      8.64 o 
   0  -8  11       12.29       17.51      4.89 o 
   1  -8  11      105.69       96.86      7.67 o 
   2  -8  11      247.94      255.46     12.30 o 
   3  -8  11      140.43      124.25     26.00 o 
   4  -8  11       11.18        8.86      5.75 o 
   5  -8  11        1.53       -9.25     10.22 o 
   6  -8  11       14.33        9.87     11.70 o 
  -8  -7  11       15.70        9.25      5.92 o 
  -7  -7  11       17.96        7.04      5.12 o 
  -6  -7  11      122.46      112.00      9.51 o 
  -5  -7  11      243.12      253.06     11.42 o 
  -4  -7  11      233.82      243.37     12.01 o 
  -3  -7  11        5.91       11.39      5.97 o 
  -2  -7  11      153.72      155.15      7.67 o 
  -1  -7  11       27.89       15.50      5.25 o 
   0  -7  11        2.66        3.13      7.40 o 
   1  -7  11      187.41      175.92     15.44 o 
   2  -7  11      580.38      607.97     19.45 o 
   3  -7  11       57.79       38.86      6.03 o 
   4  -7  11       31.33       31.37      6.12 o 
   5  -7  11       94.52       72.76      8.97 o 
   6  -7  11       15.83       15.61      5.87 o 
   7  -7  11       45.11       41.96      7.82 o 
   8  -7  11      185.67      153.57     18.12 o 
  -9  -6  11       32.47       13.46      9.23 o 
  -8  -6  11        4.50        2.29      5.40 o 
  -7  -6  11       96.45       96.05      7.29 o 
  -6  -6  11      341.91      395.46     15.82 o 
  -5  -6  11      128.38      118.61      8.10 o 
  -4  -6  11      127.30      135.07      8.05 o 
  -3  -6  11       29.97       21.92      4.56 o 
  -2  -6  11      105.66      125.70      7.19 o 
  -1  -6  11      131.57      139.29      6.66 o 
   0  -6  11      128.61      129.03      5.51 o 
   1  -6  11      561.21      565.34     21.67 o 
   2  -6  11      206.23      219.72      9.09 o 
   3  -6  11        4.69        7.81      5.00 o 
   4  -6  11        3.12        0.96      4.18 o 
   5  -6  11       57.09       60.12     13.03 o 
   6  -6  11       11.85       16.71      7.49 o 
   7  -6  11       68.21       69.05     14.71 o 
   8  -6  11      132.90      156.50      9.95 o 
   9  -6  11      147.82      125.31     11.17 o 
  -9  -5  11        6.72        4.26      7.42 o 
  -8  -5  11        0.26       -5.94      5.94 o 
  -7  -5  11      142.32      157.72      9.66 o 
  -6  -5  11      212.60      224.52     10.38 o 
  -5  -5  11      440.68      478.02     15.71 o 
  -4  -5  11       29.29       31.85      5.22 o 
  -3  -5  11       61.84       48.37      3.65 o 
  -2  -5  11       73.74       83.65      4.45 o 
  -1  -5  11       57.19       48.93      4.09 o 
   0  -5  11      360.24      379.41     25.61 o 
   1  -5  11      415.84      422.79     12.69 o 
   2  -5  11       38.08       46.62      6.36 o 
   3  -5  11       35.52       40.11      4.01 o 
   4  -5  11        4.40       -0.18      3.75 o 
   5  -5  11       39.18       43.14      4.13 o 
   6  -5  11       29.44       36.94      4.37 o 
   7  -5  11       20.38       19.78      4.97 o 
   8  -5  11      171.09      171.55     12.68 o 
   9  -5  11      197.74      198.53     10.22 o 
  10  -5  11        1.14       -1.25     22.43 o 
 -10  -4  11        1.69       11.81     11.20 o 
  -9  -4  11       72.52       77.67      8.59 o 
  -8  -4  11        0.70       -0.82      5.96 o 
  -7  -4  11      211.96      213.51      9.74 o 
  -6  -4  11      415.33      437.93     15.57 o 
  -5  -4  11      175.28      207.80      7.46 o 
  -4  -4  11       65.92       46.84      5.24 o 
  -3  -4  11      161.08      164.68      5.84 o 
  -2  -4  11        1.02       -0.38      1.52 o 
  -1  -4  11      371.22      344.83     10.54 o 
   0  -4  11      888.41      918.04     17.98 o 
   1  -4  11       26.75       32.29      2.10 o 
   2  -4  11      232.84      245.32      6.92 o 
   3  -4  11      109.05      111.57      5.01 o 
   4  -4  11      186.02      203.22      7.03 o 
   5  -4  11       17.52       25.29      4.12 o 
   6  -4  11       15.45       14.65      4.13 o 
   7  -4  11      114.83      121.41      6.48 o 
   8  -4  11      549.47      559.48     39.33 o 
   9  -4  11       35.73       34.92      9.20 o 
  10  -4  11       47.76       44.41      6.04 o 
 -10  -3  11        6.99       -1.99      7.09 o 
  -9  -3  11       16.71       29.58      6.84 o 
  -8  -3  11       30.16       27.79      6.35 o 
  -7  -3  11      170.44      146.65      7.41 o 
  -6  -3  11       86.48       93.03      5.86 o 
  -5  -3  11        2.51        4.72      2.96 o 
  -4  -3  11       36.17       44.72      3.75 o 
  -3  -3  11       64.48       73.73      3.90 o 
  -2  -3  11        0.08        0.39      2.67 o 
  -1  -3  11     1062.52     1079.24     20.42 o 
   0  -3  11     2827.95     2856.20     42.42 o 
   1  -3  11      234.50      232.24      5.52 o 
   2  -3  11      127.82      112.04      4.42 o 
   3  -3  11      276.66      273.79      7.75 o 
   4  -3  11      426.68      428.55     11.36 o 
   5  -3  11        0.25       -0.91      2.70 o 
   6  -3  11      484.82      515.79     13.25 o 
   7  -3  11      430.96      439.44     11.83 o 
   8  -3  11      278.84      274.14     16.06 o 
   9  -3  11       39.95       43.97      5.67 o 
  10  -3  11       73.95       64.23      7.48 o 
  11  -3  11        1.09        4.82      7.17 o 
 -10  -2  11        9.57       19.58      6.70 o 
  -9  -2  11       85.79       79.48      8.46 o 
  -8  -2  11      121.83      142.28      6.90 o 
  -7  -2  11      104.20      114.63      9.21 o 
  -6  -2  11      176.63      178.39      7.48 o 
  -5  -2  11       10.71       11.06      3.62 o 
  -4  -2  11      103.70      112.93      5.63 o 
  -3  -2  11       38.61       31.24      3.15 o 
  -2  -2  11        7.78        2.50      2.18 o 
  -1  -2  11     1792.56     1878.00     49.29 o 
   0  -2  11     3459.92     3590.66     52.19 o 
   1  -2  11     1612.96     1645.62     26.19 o 
   2  -2  11        7.08        6.68      1.12 o 
   3  -2  11      710.19      753.81     15.22 o 
   4  -2  11      565.82      560.13     12.35 o 
   5  -2  11      243.28      245.09      7.58 o 
   6  -2  11      409.80      417.12     11.05 o 
   7  -2  11      255.76      261.08     13.12 o 
   8  -2  11       10.57        9.34      3.54 o 
   9  -2  11      100.52      100.79      6.24 o 
  10  -2  11      219.04      216.20      9.41 o 
  11  -2  11        0.32       -7.47      7.47 o 
 -10  -1  11        7.33        7.39      5.23 o 
  -9  -1  11      251.59      271.85     20.74 o 
  -8  -1  11      155.89      150.51      7.63 o 
  -7  -1  11       74.41       78.91      5.96 o 
  -6  -1  11      154.51      154.87     15.71 o 
  -5  -1  11      211.57      212.64      8.33 o 
  -4  -1  11      317.73      314.34     15.25 o 
  -3  -1  11       41.05       49.04      5.79 o 
  -2  -1  11        8.09       13.60      1.26 o 
  -1  -1  11      523.22      571.95     10.50 o 
   0  -1  11     1371.85     1326.45     25.16 o 
   1  -1  11       33.80       29.12      1.41 o 
   2  -1  11      549.15      554.53      9.55 o 
   3  -1  11        5.77        6.81      3.23 o 
   4  -1  11      121.71      126.72      6.85 o 
   5  -1  11      111.34      112.32      9.91 o 
   6  -1  11      250.60      251.74      7.38 o 
   7  -1  11      175.95      178.49     12.82 o 
   8  -1  11        5.18       -2.14      3.95 o 
   9  -1  11      112.43      119.94      7.38 o 
  10  -1  11       72.63       67.88     12.64 o 
  11  -1  11        2.39       11.70     13.01 o 
  12  -1  11       19.09       20.73      9.35 o 
 -10   0  11        0.02        6.15      7.17 o 
  -9   0  11      207.61      175.02     27.13 o 
  -8   0  11      137.25      144.70      8.52 o 
  -7   0  11      187.06      184.57      8.46 o 
  -6   0  11        1.60       -0.50      3.07 o 
  -5   0  11      458.37      434.59     13.42 o 
  -4   0  11     1148.09     1231.49     23.32 o 
  -3   0  11      246.73      232.83      6.45 o 
  -2   0  11     1444.27     1485.63     26.14 o 
  -1   0  11      814.97      835.15     16.22 o 
   0   0  11      113.49       96.19      3.62 o 
   1   0  11      273.90      286.32      6.93 o 
   2   0  11      241.06      266.24      4.93 o 
   3   0  11      431.80      425.94      9.78 o 
   4   0  11      999.88      976.40     30.24 o 
   5   0  11      376.52      370.98      9.59 o 
   6   0  11      786.89      777.32     17.47 o 
   7   0  11       81.06       80.93      4.68 o 
   8   0  11       53.62       49.49      4.69 o 
   9   0  11      184.17      184.68      7.46 o 
  10   0  11        2.50       -4.85      4.85 o 
  11   0  11        9.43        6.53      4.95 o 
  12   0  11      175.47      164.38     22.97 o 
 -11   1  11        1.72        9.08      9.74 o 
 -10   1  11       30.60       44.77     12.44 o 
  -9   1  11      108.09      105.03      9.72 o 
  -8   1  11      485.38      519.93     17.43 o 
  -7   1  11       57.78       56.38      9.53 o 
  -6   1  11      225.14      221.95      9.32 o 
  -5   1  11      912.49      917.25     30.08 o 
  -4   1  11       76.98       91.36      5.89 o 
  -3   1  11     1169.07     1152.96     21.56 o 
  -2   1  11     2193.25     2380.40     39.76 o 
  -1   1  11      133.46      150.86      4.54 o 
   0   1  11       30.55       26.44      4.23 o 
   1   1  11      389.73      377.47      7.38 o 
   2   1  11      513.77      530.77      8.66 o 
   3   1  11       55.50       51.93      2.07 o 
   4   1  11     1453.27     1468.37     45.48 o 
   5   1  11     1173.21     1143.42     35.47 o 
   6   1  11      314.15      311.22      7.78 o 
   7   1  11       10.17        9.79      4.38 o 
   8   1  11      441.81      428.74     10.70 o 
   9   1  11       73.00       72.69      5.09 o 
  10   1  11       55.14       51.05      5.89 o 
  11   1  11      143.31      128.98      8.74 o 
  12   1  11       90.36       86.80      8.04 o 
 -11   2  11       31.63       32.15     11.06 o 
 -10   2  11      176.43      166.02     15.54 o 
  -9   2  11      263.57      260.30     11.66 o 
  -8   2  11      546.83      597.32     18.84 o 
  -7   2  11        0.87       -1.22      4.77 o 
  -6   2  11      297.90      298.47     11.72 o 
  -5   2  11       48.62       44.99      6.25 o 
  -4   2  11      144.42      140.59     10.00 o 
  -3   2  11       48.19       53.44      4.19 o 
  -2   2  11      759.49      767.80     20.27 o 
  -1   2  11      237.33      241.47      8.14 o 
   0   2  11       12.50       12.78      2.03 o 
   1   2  11       95.13       93.18      3.03 o 
   2   2  11      602.98      628.63     17.66 o 
   3   2  11       50.94       56.40      1.83 o 
   4   2  11     2535.54     2591.40     37.48 o 
   5   2  11     2643.11     2675.07     43.78 o 
   6   2  11      628.71      620.27     13.34 o 
   7   2  11        2.42       -0.43      2.97 o 
   8   2  11      457.15      463.92     21.94 o 
   9   2  11        2.03        6.66      4.52 o 
  10   2  11       66.14       63.41     10.74 o 
  11   2  11       49.06       56.93      7.75 o 
  12   2  11       22.91       23.61     15.38 o 
 -11   3  11       84.29       62.03     11.93 o 
 -10   3  11      467.54      510.07     29.25 o 
  -9   3  11      241.87      260.02     11.81 o 
  -8   3  11       11.33       16.01      7.75 o 
  -7   3  11        1.88        6.50      6.75 o 
  -6   3  11      178.83      165.62     12.03 o 
  -5   3  11      268.91      257.98     16.76 o 
  -4   3  11      558.66      528.15     14.11 o 
  -3   3  11      384.00      386.60     16.07 o 
  -2   3  11      445.27      408.41     11.18 o 
  -1   3  11       40.89       33.07      3.88 o 
   0   3  11      373.65      386.52      8.02 o 
   1   3  11        8.46        9.83      3.68 o 
   2   3  11      726.87      697.50     20.01 o 
   3   3  11       30.81       25.86      1.83 o 
   4   3  11     2073.67     2025.70     87.47 o 
   5   3  11      934.32      938.63     15.57 o 
   6   3  11        2.53        4.88      3.28 o 
   7   3  11       86.15       94.50      4.37 o 
   8   3  11       56.72       53.79      7.31 o 
   9   3  11        0.75        1.50      4.11 o 
  10   3  11       79.61       80.21      7.06 o 
  11   3  11      130.07      121.84     12.34 o 
  12   3  11       32.93       31.40     13.71 o 
 -10   4  11      259.21      285.80     40.39 o 
  -9   4  11       17.86       15.98      6.75 o 
  -8   4  11        9.96       19.57      5.66 o 
  -7   4  11       29.86       31.24      5.73 o 
  -6   4  11      151.90      146.03     10.27 o 
  -5   4  11      105.98      100.49      7.87 o 
  -4   4  11     1051.68     1042.42     24.91 o 
  -3   4  11      647.21      670.37     32.27 o 
  -2   4  11      163.26      148.22      9.52 o 
  -1   4  11      326.97      344.46      9.59 o 
   0   4  11      348.74      341.45      6.87 o 
   1   4  11      354.99      365.16     10.78 o 
   2   4  11      105.34       93.76      4.99 o 
   3   4  11       79.68       88.76      4.82 o 
   4   4  11      346.24      338.77      6.65 o 
   5   4  11       26.41       36.59      3.11 o 
   6   4  11        1.56        2.76      2.66 o 
   7   4  11       63.03       62.04      3.69 o 
   8   4  11       48.18       54.68      5.65 o 
   9   4  11        1.63        0.66      5.03 o 
  10   4  11      482.38      499.79     16.01 o 
  11   4  11      429.34      444.53     69.66 o 
  12   4  11       20.58        9.98      6.01 o 
 -10   5  11      236.81      203.23     26.43 o 
  -9   5  11       84.73      103.71     11.83 o 
  -8   5  11       12.93       15.79      5.66 o 
  -7   5  11      233.21      233.06      9.68 o 
  -6   5  11      168.27      157.24     10.41 o 
  -5   5  11        9.42       11.18      5.32 o 
  -4   5  11     1208.89     1227.40     31.15 o 
  -3   5  11     1497.97     1505.58     32.72 o 
  -2   5  11       18.62       18.17      2.45 o 
  -1   5  11      454.28      437.31      9.63 o 
   0   5  11       35.46       43.64      2.75 o 
   1   5  11        0.89        2.56      1.70 o 
   2   5  11      723.97      727.57     12.48 o 
   3   5  11      952.63      955.26     15.72 o 
   4   5  11      961.71      951.22     18.60 o 
   5   5  11      326.87      329.04      6.74 o 
   6   5  11      108.99       99.22      3.79 o 
   7   5  11      281.83      271.64     19.54 o 
   8   5  11        1.26        1.40      4.42 o 
   9   5  11      222.08      222.68     17.19 o 
  10   5  11      611.68      607.02     18.77 o 
  11   5  11      189.30      188.37      9.98 o 
  12   5  11        0.20       -2.22      7.40 o 
 -10   6  11       89.53       64.90     15.71 o 
  -9   6  11       34.59       34.45      7.98 o 
  -8   6  11       11.73       10.62      6.90 o 
  -7   6  11       90.74      102.03      8.34 o 
  -6   6  11        8.44       12.33      4.36 o 
  -5   6  11      259.24      259.36     18.25 o 
  -4   6  11      950.22      971.73     25.46 o 
  -3   6  11      531.04      496.59     22.29 o 
  -2   6  11      133.41      118.99      3.74 o 
  -1   6  11        6.56        4.10      2.62 o 
   0   6  11        3.05        8.76      2.16 o 
   1   6  11        1.28        2.61      1.79 o 
   2   6  11      343.89      328.13      6.74 o 
   3   6  11     1349.53     1364.84     21.13 o 
   4   6  11      588.12      561.00     12.47 o 
   5   6  11       19.79        8.53      3.64 o 
   6   6  11     1002.40      966.19     29.39 o 
   7   6  11      129.58      138.10      6.28 o 
   8   6  11       78.89       80.55      5.44 o 
   9   6  11      233.53      259.22     10.32 o 
  10   6  11      123.99      121.39      7.66 o 
  11   6  11        8.26        3.31      5.67 o 
  12   6  11       50.64       28.11      7.37 o 
  -9   7  11        2.19       11.18      9.64 o 
  -8   7  11       66.76       63.06     12.28 o 
  -7   7  11        7.62       13.54      6.37 o 
  -6   7  11      248.58      243.18     10.18 o 
  -5   7  11      538.71      563.04     17.43 o 
  -4   7  11      323.87      333.48      9.57 o 
  -3   7  11       26.23       24.48      2.77 o 
  -2   7  11       70.66       68.57      3.29 o 
  -1   7  11      195.98      200.01      5.65 o 
   0   7  11      473.00      456.86     21.79 o 
   1   7  11        1.22        2.40      2.96 o 
   2   7  11      843.44      844.87     13.97 o 
   3   7  11      719.66      743.49     14.60 o 
   4   7  11      153.01      151.26      9.46 o 
   5   7  11      224.32      220.89      9.83 o 
   6   7  11      675.31      660.91     20.04 o 
   7   7  11       11.75       17.52      3.83 o 
   8   7  11      744.16      751.37     23.73 o 
   9   7  11      369.92      378.32     29.47 o 
  10   7  11       66.45       65.35      5.75 o 
  11   7  11        0.71        2.78      8.69 o 
  -8   8  11      126.50      129.75      9.94 o 
  -7   8  11       11.28        4.59      5.61 o 
  -6   8  11      214.06      215.87     16.56 o 
  -5   8  11      374.03      385.92     11.19 o 
  -4   8  11      269.56      271.32      8.05 o 
  -3   8  11        6.46        2.55      2.75 o 
  -2   8  11      201.26      192.33      8.18 o 
  -1   8  11      326.00      291.70      9.71 o 
   0   8  11       34.33       36.56      3.37 o 
   1   8  11      629.18      622.91     25.07 o 
   2   8  11      930.09      943.26     57.01 o 
   3   8  11      226.21      224.45     13.68 o 
   4   8  11        1.16        0.37      3.20 o 
   5   8  11      213.29      237.84      6.87 o 
   6   8  11       66.57       71.76      3.34 o 
   7   8  11       44.62       40.35      3.64 o 
   8   8  11      345.29      370.36     20.25 o 
   9   8  11       91.42       90.36      9.76 o 
  10   8  11       92.49       77.88      9.96 o 
  11   8  11       60.66       64.07     11.50 o 
  -8   9  11       87.43       75.64      9.38 o 
  -7   9  11        3.09        0.97      5.07 o 
  -6   9  11      151.66      176.63     10.24 o 
  -5   9  11      262.03      273.46     12.31 o 
  -4   9  11      292.73      298.20     11.97 o 
  -3   9  11       14.03       17.92      4.46 o 
  -2   9  11      396.13      382.85     12.54 o 
  -1   9  11      122.84      128.60      6.11 o 
   0   9  11      147.51      136.43     19.55 o 
   1   9  11      400.97      400.15     28.12 o 
   2   9  11      297.54      319.61     25.20 o 
   3   9  11        6.49        3.25      2.62 o 
   4   9  11      174.40      176.95     12.47 o 
   5   9  11       26.99       34.94      7.13 o 
   6   9  11        0.88        4.45      3.94 o 
   7   9  11        3.21       11.13      4.25 o 
   8   9  11       31.44       19.25      6.86 o 
   9   9  11      265.94      263.80     15.83 o 
  10   9  11      102.32      118.33     12.56 o 
  11   9  11        5.22       18.58      9.07 o 
  -7  10  11      124.59      100.12     10.27 o 
  -6  10  11      352.68      358.60     16.53 o 
  -5  10  11      130.48      118.05      8.64 o 
  -4  10  11       28.69       36.49      5.74 o 
  -3  10  11       31.06       19.58      5.45 o 
  -2  10  11      226.02      223.77      9.22 o 
  -1  10  11       32.78       27.12      4.28 o 
   0  10  11      454.36      484.22     14.69 o 
   1  10  11      368.88      374.35     11.42 o 
   2  10  11       30.30       33.80      4.92 o 
   3  10  11        3.96        4.35      4.94 o 
   4  10  11       24.37       17.21      4.21 o 
   5  10  11        4.83        7.89      4.17 o 
   6  10  11      124.29      136.76      8.71 o 
   7  10  11      215.76      222.09     10.00 o 
   8  10  11      197.43      210.14     17.12 o 
   9  10  11      104.89       99.34     13.05 o 
  10  10  11        1.18      -11.02     11.02 o 
  -6  11  11      146.48      105.06     10.52 o 
  -5  11  11       29.45       21.09      7.78 o 
  -4  11  11        0.50        2.78      6.42 o 
  -3  11  11        4.78        4.43      4.43 o 
  -2  11  11       12.03       14.51      4.79 o 
  -1  11  11      157.81      168.53      8.00 o 
   0  11  11      294.06      308.02     17.56 o 
   1  11  11      282.08      303.54     16.99 o 
   2  11  11       38.10       35.16      6.40 o 
   3  11  11       29.59       27.23      4.80 o 
   4  11  11      287.89      277.77     11.03 o 
   5  11  11      192.34      199.64     13.65 o 
   6  11  11       67.53       67.00      8.30 o 
   7  11  11      189.52      188.07     13.02 o 
   8  11  11       71.77       69.52     10.05 o 
   9  11  11        7.65        5.27      7.90 o 
  -5  12  11        5.06        7.39      8.72 o 
  -4  12  11       49.14       40.64      8.34 o 
  -3  12  11        8.92       10.53      4.92 o 
  -2  12  11        7.63       11.65      7.54 o 
  -1  12  11        1.07        5.76      9.72 o 
   0  12  11      426.01      513.42     26.75 o 
   1  12  11      471.55      521.61     25.20 o 
   2  12  11        0.82       -1.14      5.85 o 
   3  12  11      355.05      370.98     13.45 o 
   4  12  11      307.33      296.58     11.23 o 
   5  12  11       78.44       88.46     10.43 o 
   6  12  11       41.76       39.86      7.24 o 
   7  12  11      132.66      100.89     13.66 o 
   8  12  11       57.12       52.90     12.87 o 
  -2  13  11        0.64        2.29     10.17 o 
  -1  13  11       49.49       84.36     14.13 o 
   0  13  11      519.24      622.81     33.95 o 
   1  13  11      331.34      376.80     23.41 o 
   2  13  11        3.58       -0.33      6.87 o 
   3  13  11        1.98       -1.27     12.40 o 
   4  13  11        5.47       -0.87      6.91 o 
   5  13  11       25.91       28.53     10.68 o 
   6  13  11       56.13       48.66      8.87 o 
   0 -10  12        6.26        5.76      7.39 o 
   1 -10  12      100.58       55.55     11.29 o 
  -3  -9  12       48.51       34.06      9.58 o 
  -2  -9  12       34.82       31.28      9.61 o 
  -1  -9  12       14.07       21.21      8.28 o 
   0  -9  12       83.42       56.88     10.25 o 
   1  -9  12       44.12       32.88     10.30 o 
   2  -9  12       19.73       14.51      7.42 o 
   3  -9  12       45.64       38.55      9.08 o 
   4  -9  12       74.36       49.96     10.15 o 
  -6  -8  12       23.20      -13.94     13.94 o 
  -5  -8  12       13.23        7.39      7.26 o 
  -4  -8  12      190.67      149.46     10.04 o 
  -3  -8  12      288.69      271.77     19.45 o 
  -2  -8  12       35.50       22.64      9.40 o 
  -1  -8  12        0.08       -0.16      9.16 o 
   0  -8  12       63.92       65.72      9.36 o 
   1  -8  12       14.62       11.04      6.05 o 
   2  -8  12        0.44       -0.97      9.15 o 
   3  -8  12       69.39       60.22     12.34 o 
   4  -8  12      170.25      190.53     16.64 o 
   5  -8  12      140.74      130.64     13.20 o 
  -7  -7  12       41.29       56.70      8.31 o 
  -6  -7  12        3.87       15.01      7.45 o 
  -5  -7  12       38.06       27.92      6.10 o 
  -3  -7  12      239.97      240.17     10.34 o 
  -2  -7  12       79.26       63.06      8.15 o 
  -1  -7  12       53.99       59.83     10.12 o 
   0  -7  12       88.43       83.18     10.30 o 
   1  -7  12      173.57      168.88     11.34 o 
   2  -7  12       44.34       41.30     10.05 o 
   3  -7  12      304.37      330.95     16.81 o 
   4  -7  12      104.91      108.77     12.31 o 
   5  -7  12        1.38        6.07     10.68 o 
   6  -7  12       40.51       56.70      9.46 o 
   7  -7  12        3.17       14.51     12.50 o 
  -8  -6  12        3.75        1.30      9.66 o 
  -7  -6  12        1.61       -3.46      7.39 o 
  -6  -6  12        9.89       11.55      5.92 o 
  -5  -6  12       35.46       40.31      5.86 o 
  -4  -6  12       90.21       89.61      6.80 o 
  -3  -6  12      569.84      613.96     19.08 o 
  -2  -6  12      150.05      153.24      7.93 o 
  -1  -6  12       68.60       68.88      8.74 o 
   0  -6  12      166.97      185.96     13.30 o 
   1  -6  12       29.78       23.58      4.93 o 
   2  -6  12      218.22      232.18      9.63 o 
   3  -6  12      430.66      425.34     14.68 o 
   4  -6  12        6.32        0.93      4.63 o 
   5  -6  12        1.24       -6.28     20.69 o 
   6  -6  12        1.70        0.26      4.78 o 
   7  -6  12        7.91       14.99      7.61 o 
   8  -6  12        7.25       -2.05      6.22 o 
  -9  -5  12       30.50       30.70     10.81 o 
  -8  -5  12        3.09        4.43      5.78 o 
  -7  -5  12       25.65       11.65      6.22 o 
  -6  -5  12       11.54       17.80      5.74 o 
  -5  -5  12      136.98      130.05      7.60 o 
  -4  -5  12      302.67      294.24     11.88 o 
  -3  -5  12      335.81      384.82     13.09 o 
  -2  -5  12        4.04       -0.10      7.88 o 
  -1  -5  12       98.60      101.91      4.88 o 
   0  -5  12       67.45       69.21      5.56 o 
   1  -5  12        6.37        9.60      5.10 o 
   2  -5  12      429.44      423.09     14.18 o 
   3  -5  12      213.86      229.70      7.94 o 
   4  -5  12       88.67       88.78      5.36 o 
   5  -5  12       28.31       24.72      4.65 o 
   6  -5  12      194.05      194.26      8.33 o 
   7  -5  12       45.75       43.59     10.70 o 
   8  -5  12       42.56       47.27      7.67 o 
   9  -5  12      252.69      246.63     19.20 o 
  -9  -4  12        3.62        3.80      5.96 o 
  -8  -4  12       28.35       17.92      6.94 o 
  -7  -4  12       36.64       34.82      7.27 o 
  -6  -4  12       98.23       79.25      6.85 o 
  -5  -4  12      355.02      369.39     13.81 o 
  -4  -4  12      154.11      137.98      6.46 o 
  -3  -4  12       20.15       17.52      4.91 o 
  -2  -4  12       28.24       29.89      3.84 o 
  -1  -4  12       39.01       50.54      3.44 o 
   0  -4  12        4.62        3.31      2.49 o 
   1  -4  12      254.94      254.22     24.22 o 
   2  -4  12     1166.25     1229.78     41.70 o 
   3  -4  12      285.03      292.04      8.32 o 
   4  -4  12      110.23      103.77      6.87 o 
   5  -4  12       39.38       37.75      4.09 o 
   6  -4  12      123.74      127.37      6.12 o 
   7  -4  12       92.79       94.22      8.62 o 
   8  -4  12      133.77      153.30      8.39 o 
   9  -4  12      448.12      452.20     32.06 o 
  10  -4  12      253.43      220.63     11.54 o 
  -9  -3  12       23.62       23.51      7.34 o 
  -8  -3  12       79.14       88.41      7.47 o 
  -7  -3  12       13.38        3.95      5.76 o 
  -6  -3  12      258.65      277.36      9.37 o 
  -5  -3  12      420.08      463.63     12.88 o 
  -4  -3  12      329.71      363.90     14.77 o 
  -3  -3  12       16.04       20.58      3.23 o 
  -2  -3  12      103.00      108.78     11.66 o 
  -1  -3  12      122.15      145.99      5.62 o 
   0  -3  12       33.53       27.53      3.26 o 
   1  -3  12     1068.24     1128.15     22.13 o 
   2  -3  12     1100.07     1159.80     22.45 o 
   3  -3  12      596.48      630.60     14.85 o 
   4  -3  12        2.28        5.15      2.97 o 
   5  -3  12      433.51      452.88     28.75 o 
   6  -3  12       30.69       26.09      4.61 o 
   7  -3  12       35.00       38.39      5.66 o 
   8  -3  12       25.52       40.62      8.63 o 
   9  -3  12      175.80      179.27      8.13 o 
  10  -3  12        8.79        7.13     17.31 o 
 -10  -2  12       11.67       16.95     10.04 o 
  -9  -2  12       48.28       36.81      7.01 o 
  -8  -2  12        2.10        5.94      7.44 o 
  -7  -2  12       80.56       84.47      9.10 o 
  -6  -2  12      270.19      260.95      9.89 o 
  -5  -2  12      271.46      289.20      8.46 o 
  -4  -2  12      275.68      281.17      8.26 o 
  -3  -2  12       68.42       65.00      8.73 o 
  -2  -2  12      173.72      170.06      6.91 o 
  -1  -2  12      382.76      406.91      9.35 o 
   0  -2  12       91.59       96.37      6.52 o 
   1  -2  12      993.71     1023.21     17.64 o 
   2  -2  12      392.18      385.11      9.30 o 
   3  -2  12        3.15        5.50      2.77 o 
   4  -2  12      678.14      689.29     14.90 o 
   5  -2  12      237.56      220.84      7.04 o 
   6  -2  12      252.45      263.49      8.38 o 
   7  -2  12      263.47      269.82     17.26 o 
   8  -2  12        4.19       -4.62      4.62 o 
   9  -2  12      117.15      121.47      8.22 o 
  10  -2  12        5.53       -2.34      4.88 o 
  11  -2  12       27.24       13.63      7.02 o 
 -10  -1  12       36.78       34.21      7.35 o 
  -9  -1  12       32.36       26.67      5.67 o 
  -8  -1  12        1.19        4.85      5.02 o 
  -7  -1  12      127.94      133.03     13.59 o 
  -6  -1  12       97.98       71.50      6.23 o 
  -5  -1  12      505.08      520.86     18.44 o 
  -4  -1  12        7.68        9.03      4.71 o 
  -3  -1  12      194.60      193.32      7.69 o 
  -2  -1  12      547.19      528.94     14.77 o 
  -1  -1  12        1.71        3.44      1.80 o 
   0  -1  12     1052.92     1045.74     32.98 o 
   1  -1  12     2189.50     2274.13     45.90 o 
   2  -1  12      156.17      152.88      5.67 o 
   3  -1  12      170.67      177.28      6.78 o 
   4  -1  12      317.89      309.67      8.43 o 
   5  -1  12       39.98       39.05      8.91 o 
   6  -1  12      187.40      196.37      7.42 o 
   7  -1  12      565.81      573.59     14.31 o 
   8  -1  12      318.38      310.44      9.62 o 
   9  -1  12       78.35       76.28      6.07 o 
  10  -1  12        1.13        2.51      5.59 o 
  11  -1  12      131.56      119.02      8.36 o 
 -10   0  12      104.39       85.40     10.11 o 
  -9   0  12       35.42       38.75      6.32 o 
  -8   0  12       64.95       76.03      6.36 o 
  -7   0  12      119.58      114.38     18.83 o 
  -6   0  12      286.70      300.57     12.90 o 
  -5   0  12      291.87      326.32     11.46 o 
  -4   0  12      193.79      180.95     15.19 o 
  -3   0  12      838.75      872.18     21.17 o 
  -2   0  12       22.47       22.36      2.90 o 
  -1   0  12     1139.03     1129.64     26.23 o 
   0   0  12      887.61      951.02     18.16 o 
   1   0  12      723.12      734.86     11.69 o 
   2   0  12       73.27       73.68      2.01 o 
   3   0  12      126.36      123.10      5.37 o 
   4   0  12       88.18       99.36      6.83 o 
   5   0  12      161.03      152.67      5.22 o 
   6   0  12        8.70        9.46      3.30 o 
   7   0  12      547.63      556.43     34.07 o 
   8   0  12      362.52      362.68     10.66 o 
   9   0  12       12.89       10.91      5.21 o 
  10   0  12       58.85       64.12      6.25 o 
  11   0  12      112.48      102.36      7.55 o 
 -10   1  12       40.94       27.44      7.83 o 
  -9   1  12        0.64        3.37      7.13 o 
  -8   1  12      222.18      209.26     16.74 o 
  -7   1  12      360.96      364.50     13.80 o 
  -6   1  12      410.00      427.18     12.11 o 
  -5   1  12        5.95       11.93      5.16 o 
  -4   1  12      281.89      302.02     20.95 o 
  -3   1  12      319.46      320.59     20.45 o 
  -2   1  12      742.81      680.50     27.97 o 
  -1   1  12      407.09      425.09     20.00 o 
   0   1  12      284.98      304.82      7.62 o 
   1   1  12      280.35      285.31      9.95 o 
   2   1  12      122.35      114.30      6.85 o 
   3   1  12       64.55       71.25      2.60 o 
   4   1  12       25.68       27.36      4.60 o 
   5   1  12       66.91       59.80      3.58 o 
   6   1  12      162.99      163.27      5.70 o 
   7   1  12      850.42      853.50     18.85 o 
   8   1  12      580.20      565.90     13.88 o 
   9   1  12        6.03       -1.62      9.89 o 
  10   1  12      203.78      209.99     12.87 o 
  11   1  12       10.89        3.88      5.41 o 
  12   1  12        0.04       -1.48      7.91 o 
 -10   2  12        8.64       11.58      5.91 o 
  -9   2  12       42.37       41.31      6.93 o 
  -8   2  12      521.49      588.62     19.79 o 
  -7   2  12      430.75      508.57     29.62 o 
  -6   2  12        1.05       12.74      7.24 o 
  -5   2  12       30.21       29.86      3.70 o 
  -4   2  12      236.07      221.85      8.75 o 
  -3   2  12        7.08        2.99      3.39 o 
  -2   2  12      599.53      537.83     23.68 o 
  -1   2  12     1592.28     1603.34     62.95 o 
   0   2  12      766.32      737.10     20.22 o 
   1   2  12      157.91      151.82      3.91 o 
   2   2  12       41.22       54.91      2.54 o 
   3   2  12       54.03       56.72      2.23 o 
   4   2  12      406.77      402.56      7.91 o 
   5   2  12      188.85      179.49      5.91 o 
   6   2  12      677.69      671.16     14.63 o 
   7   2  12      331.27      323.50      9.47 o 
   8   2  12        0.09        1.46      5.82 o 
   9   2  12      153.23      149.38      6.93 o 
  10   2  12       87.88       99.88      8.34 o 
  11   2  12        4.78       12.53      6.17 o 
  12   2  12        4.77        8.64      7.42 o 
 -10   3  12        7.31       10.38      7.98 o 
  -9   3  12       52.06       67.52      7.00 o 
  -8   3  12      247.21      252.71     10.36 o 
  -7   3  12       77.28       86.82      7.67 o 
  -6   3  12       15.56       23.69      5.01 o 
  -5   3  12      155.35      171.78      8.32 o 
  -4   3  12      334.77      330.62      8.96 o 
  -3   3  12       25.04       24.35      4.03 o 
  -2   3  12      234.94      224.17      7.88 o 
  -1   3  12     1718.10     1762.20     59.65 o 
   0   3  12     1045.99     1031.94     17.50 o 
   1   3  12        1.32        3.89      1.61 o 
   2   3  12       70.55       70.24      4.29 o 
   3   3  12      540.12      561.32     14.61 o 
   4   3  12      384.42      386.16      7.49 o 
   5   3  12      449.57      470.48     10.30 o 
   6   3  12      505.29      498.96     11.77 o 
   7   3  12       17.28       14.10      3.43 o 
   8   3  12        8.78        6.25      3.55 o 
   9   3  12      165.95      178.40     14.52 o 
  10   3  12       76.98       73.24      7.91 o 
  11   3  12        1.20       -4.84      5.87 o 
  12   3  12      187.42      178.98     12.57 o 
 -10   4  12        2.35       -1.79     11.44 o 
  -9   4  12       87.12       65.55      7.99 o 
  -8   4  12      253.04      259.06     15.68 o 
  -7   4  12      270.85      295.36     12.32 o 
  -6   4  12        0.88       -0.80      6.65 o 
  -5   4  12      532.60      518.50     17.50 o 
  -4   4  12      445.23      436.42     14.21 o 
  -3   4  12       51.29       29.46      5.67 o 
  -2   4  12      347.54      353.48     16.41 o 
  -1   4  12     1940.48     1943.96     58.05 o 
   0   4  12      364.66      360.88      7.40 o 
   1   4  12      126.66      123.16      3.62 o 
   2   4  12       88.17       81.91      3.01 o 
   3   4  12        1.52        1.02      1.93 o 
   4   4  12      389.12      389.44      7.49 o 
   5   4  12     1036.25     1049.94     17.93 o 
   6   4  12     1232.75     1235.13     23.63 o 
   7   4  12      272.70      268.36      8.15 o 
   8   4  12       48.45       42.40      5.83 o 
   9   4  12      397.75      404.02     14.16 o 
  10   4  12       17.10       11.97      6.24 o 
  11   4  12       70.09       59.57      8.30 o 
  12   4  12      284.21      238.62     30.62 o 
 -10   5  12        3.00       21.21     13.82 o 
  -9   5  12      136.49      148.00     11.14 o 
  -8   5  12      184.91      205.95     11.19 o 
  -7   5  12      130.98      112.68      7.39 o 
  -6   5  12        2.56        6.41      5.62 o 
  -5   5  12      298.50      320.88     11.53 o 
  -4   5  12        4.63        3.11      3.62 o 
  -3   5  12      176.55      171.52      6.06 o 
  -2   5  12      945.13      948.42     22.64 o 
  -1   5  12      445.33      395.51      9.43 o 
   0   5  12      304.46      283.31      6.56 o 
   1   5  12       22.79       30.34      2.24 o 
   2   5  12      141.26      124.69      3.74 o 
   3   5  12       99.47       86.27      3.29 o 
   4   5  12      404.95      381.53      7.77 o 
   5   5  12     1125.46     1118.59     18.51 o 
   6   5  12      590.50      585.52     16.99 o 
   7   5  12       83.29       82.86      5.44 o 
   8   5  12      420.21      420.24     18.13 o 
   9   5  12      217.76      220.79     11.50 o 
  10   5  12        1.58        4.28      4.18 o 
  11   5  12       94.45       86.15     10.18 o 
  12   5  12       50.82       33.62      9.53 o 
  -9   6  12      208.09      193.10     32.02 o 
  -8   6  12      114.80      109.84      8.88 o 
  -7   6  12       22.92       28.93      7.03 o 
  -6   6  12       68.92       68.99      7.57 o 
  -5   6  12      140.14      141.13      7.09 o 
  -4   6  12      171.63      188.29      8.71 o 
  -3   6  12      764.52      756.45     20.22 o 
  -2   6  12      584.08      548.54     12.10 o 
  -1   6  12        2.29        7.46      2.67 o 
   0   6  12      576.49      540.13     18.29 o 
   1   6  12      681.26      686.56     12.12 o 
   2   6  12      439.33      439.22      8.55 o 
   3   6  12       23.59       27.13      2.17 o 
   4   6  12      833.08      819.78     20.95 o 
   5   6  12     1054.67     1076.35     22.26 o 
   6   6  12      202.04      203.10     13.14 o 
   7   6  12       23.26       28.99      3.85 o 
   8   6  12      204.97      211.89      9.03 o 
   9   6  12       32.51       31.56      4.88 o 
  10   6  12      136.46      139.96     17.63 o 
  11   6  12      195.78      201.06     10.81 o 
  12   6  12       24.95        9.71      8.08 o 
  -9   7  12      286.15      226.08     18.14 o 
  -8   7  12       12.19        7.95      5.28 o 
  -7   7  12       43.21       33.27      7.75 o 
  -6   7  12      216.55      206.78     18.00 o 
  -5   7  12        0.94       11.29      4.77 o 
  -4   7  12      191.90      188.45      6.84 o 
  -3   7  12      618.11      610.74     14.08 o 
  -2   7  12      281.60      259.34      7.63 o 
  -1   7  12       43.22       41.34      3.81 o 
   0   7  12      363.63      368.58      8.48 o 
   1   7  12      898.80      860.08     14.63 o 
   2   7  12        2.63        6.11      2.47 o 
   3   7  12      567.28      552.57     33.18 o 
   4   7  12      681.99      703.59     14.21 o 
   5   7  12      596.18      581.21     13.56 o 
   6   7  12       90.02       86.15      5.20 o 
   7   7  12       99.32      113.60     13.18 o 
   8   7  12        2.31        4.05      6.51 o 
   9   7  12       44.26       52.57      5.31 o 
  10   7  12       89.59       95.44      6.56 o 
  11   7  12       37.09       34.06     10.33 o 
  -8   8  12       10.56       11.04      6.91 o 
  -7   8  12       42.15       50.50      8.21 o 
  -6   8  12       59.65       60.62      6.38 o 
  -5   8  12        3.94        8.26      4.43 o 
  -4   8  12      232.98      261.29     10.37 o 
  -3   8  12      487.64      491.05     15.36 o 
  -2   8  12      227.57      220.31      9.13 o 
  -1   8  12        9.98       13.84      3.14 o 
   0   8  12      251.99      268.25     10.70 o 
   1   8  12      524.34      533.14     39.52 o 
   2   8  12       30.06       26.98      2.85 o 
   3   8  12      300.91      292.83     19.74 o 
   4   8  12      143.60      165.22      9.43 o 
   5   8  12       80.91       72.99     10.18 o 
   6   8  12        0.76        4.40      2.87 o 
   7   8  12       70.52       69.18      6.73 o 
   8   8  12       11.21       10.53      6.58 o 
   9   8  12       77.68       79.71      9.86 o 
  10   8  12       12.78       19.46      8.03 o 
  11   8  12      139.07      118.61     14.53 o 
  -7   9  12       33.28       36.81      6.07 o 
  -6   9  12        0.76        3.27      6.86 o 
  -5   9  12      203.29      250.20     11.36 o 
  -4   9  12      685.25      739.44     22.33 o 
  -3   9  12      397.70      410.43     13.52 o 
  -2   9  12       26.63       24.52      4.44 o 
  -1   9  12      139.18      127.73      6.39 o 
   0   9  12      157.00      152.87    102.86 o 
   1   9  12       15.24       13.84      4.37 o 
   2   9  12      212.92      214.37     10.78 o 
   3   9  12      502.46      507.17     17.49 o 
   4   9  12       13.50       16.43      3.59 o 
   5   9  12        6.26        7.99      4.15 o 
   6   9  12       12.63       18.38      4.57 o 
   7   9  12        7.72        0.82      4.51 o 
   8   9  12       32.46       24.14      7.44 o 
   9   9  12      407.18      427.75     26.54 o 
  10   9  12      207.69      211.64     16.80 o 
  -7  10  12       31.77        7.90     11.02 o 
  -6  10  12       19.71       29.16      5.96 o 
  -5  10  12      376.80      361.53     13.66 o 
  -4  10  12      221.71      219.55     10.65 o 
  -3  10  12      312.61      329.56     12.58 o 
  -2  10  12       34.90       33.02      4.72 o 
  -1  10  12       32.39       32.58      4.25 o 
   0  10  12        1.89       -1.81      3.27 o 
   1  10  12       99.42      109.03      5.36 o 
   2  10  12       46.77       34.88      5.42 o 
   3  10  12      464.29      466.97     49.56 o 
   4  10  12       72.28       92.15      7.56 o 
   5  10  12       64.68       73.59     16.96 o 
   6  10  12      187.78      209.96     10.32 o 
   7  10  12      206.95      218.04     10.83 o 
   8  10  12        0.71       -0.49     10.89 o 
   9  10  12      266.56      294.64     20.70 o 
  -6  11  12       36.80       23.38      7.68 o 
  -5  11  12      224.75      200.95     11.64 o 
  -4  11  12       47.18       52.90      7.65 o 
  -3  11  12       16.12       15.50      5.46 o 
  -2  11  12        1.10        0.49      4.95 o 
  -1  11  12       49.58       46.04      4.52 o 
   0  11  12        0.96       -1.30      6.56 o 
   1  11  12        0.73        0.97      9.15 o 
   2  11  12      121.40      129.98      7.49 o 
   3  11  12      503.91      513.67     16.65 o 
   4  11  12       41.30       33.05      7.12 o 
   5  11  12      500.58      534.76     17.38 o 
   6  11  12      338.07      348.48     26.33 o 
   7  11  12       35.92       42.56      6.23 o 
   8  11  12        4.69        6.25      8.08 o 
   9  11  12      110.26      100.62     12.36 o 
  -5  12  12       92.77      100.89     11.85 o 
  -4  12  12        3.69        8.56      5.10 o 
  -3  12  12       10.36       12.36      4.95 o 
  -2  12  12        2.67        4.92     10.37 o 
  -1  12  12       13.39       14.12      8.67 o 
   0  12  12        5.69       12.62      7.39 o 
   1  12  12      101.29       81.32     10.65 o 
   2  12  12      515.64      589.43     23.33 o 
   3  12  12      227.82      248.03     10.71 o 
   4  12  12       42.00       57.07      8.08 o 
   5  12  12       18.00       17.37      6.12 o 
   6  12  12        6.02        7.44      5.31 o 
   7  12  12       63.34       52.72      9.31 o 
  -2  13  12       39.33       37.75     11.98 o 
  -1  13  12        0.59        1.48      7.75 o 
   0  13  12       11.09        3.60      7.70 o 
   1  13  12      359.12      344.97     17.17 o 
   2  13  12      332.10      336.35     15.31 o 
   3  13  12       14.37       11.02      6.58 o 
   4  13  12       29.31       22.13      7.25 o 
   5  13  12       48.35       43.50      7.25 o 
   6  13  12       11.58       -7.12      7.12 o 
  -2  -9  13       32.70       29.30      9.58 o 
  -1  -9  13      233.75      211.27     17.53 o 
   0  -9  13      180.89      150.40     13.53 o 
   1  -9  13        9.42       15.91      8.90 o 
   2  -9  13       24.76       26.33      7.50 o 
  -5  -8  13       43.33       22.41     10.68 o 
  -4  -8  13        1.36       -6.71      8.70 o 
  -3  -8  13       48.41       41.63      7.78 o 
  -2  -8  13       53.66       49.05      8.44 o 
  -1  -8  13       57.60       60.62     10.99 o 
   0  -8  13      190.20      193.02     14.61 o 
   1  -8  13        3.44       -0.49      6.45 o 
   2  -8  13       32.05       21.09      7.54 o 
   3  -8  13       49.29       51.24      9.18 o 
   4  -8  13        0.16        8.70     11.20 o 
  -6  -7  13        6.29        5.94      6.25 o 
  -5  -7  13        1.99        7.54      4.94 o 
  -4  -7  13        1.17       -7.54      9.72 o 
  -3  -7  13       31.47       21.21      9.33 o 
  -2  -7  13       38.54       36.97      9.51 o 
  -1  -7  13      165.34      166.54     13.91 o 
   0  -7  13      182.58      215.37     15.44 o 
   1  -7  13        4.79        2.62      7.04 o 
   2  -7  13       77.22       75.86     11.62 o 
   3  -7  13        8.62        1.65     10.04 o 
   4  -7  13      150.91      159.35     13.61 o 
   5  -7  13      179.34      176.63     17.72 o 
   6  -7  13       27.71       33.62     12.49 o 
  -7  -6  13       22.20       25.93      7.45 o 
  -6  -6  13        1.84       -0.49      6.61 o 
  -5  -6  13       39.61       23.38      6.58 o 
  -4  -6  13       14.34       12.80      5.59 o 
  -3  -6  13       52.83       37.12      5.79 o 
  -2  -6  13      390.00      383.83     20.61 o 
  -1  -6  13      220.30      260.46     17.81 o 
   0  -6  13        5.92        2.45      6.05 o 
   1  -6  13       94.19       69.52     10.27 o 
   2  -6  13       98.55       95.78      7.11 o 
   3  -6  13       16.74       17.07      5.43 o 
   4  -6  13      446.21      472.96     24.30 o 
   5  -6  13      181.91      180.11     13.14 o 
   6  -6  13       13.92        7.47      6.94 o 
   7  -6  13        0.33        1.84      5.89 o 
   8  -6  13       64.41       55.40     16.45 o 
  -8  -5  13        8.91        3.95      7.75 o 
  -7  -5  13        5.73        6.58      6.45 o 
  -6  -5  13       13.45       33.02      7.52 o 
  -5  -5  13       57.57       64.27      6.99 o 
  -4  -5  13        2.91       -5.73      5.73 o 
  -3  -5  13      180.38      177.65      8.89 o 
  -2  -5  13      258.58      249.00      9.05 o 
  -1  -5  13       45.14       46.95      6.15 o 
   0  -5  13       46.22       51.22      5.28 o 
   1  -5  13       79.30       78.29      6.33 o 
   2  -5  13       91.69       88.39      7.39 o 
   3  -5  13      217.46      211.89      9.50 o 
   4  -5  13      985.04      992.55     28.02 o 
   5  -5  13      260.58      266.06      9.86 o 
   6  -5  13       81.50       85.49     17.94 o 
   7  -5  13        1.42        3.48      6.40 o 
   8  -5  13       26.30        9.37      5.06 o 
   9  -5  13        4.47       24.38     15.20 o 
  -8  -4  13        8.26       22.64      7.45 o 
  -7  -4  13        2.71        6.38      6.42 o 
  -6  -4  13       73.23       84.36      8.95 o 
  -5  -4  13       46.61       23.63      4.74 o 
  -4  -4  13      194.72      192.43     17.12 o 
  -3  -4  13      334.72      351.75     14.34 o 
  -2  -4  13      221.12      236.83     16.75 o 
  -1  -4  13        4.48        5.06      3.23 o 
   0  -4  13       88.49       93.94      6.65 o 
   1  -4  13      140.83      146.59      9.52 o 
   2  -4  13       28.72       25.63      6.71 o 
   3  -4  13      599.15      612.06     14.90 o 
   4  -4  13      822.59      833.49     18.86 o 
   5  -4  13      300.48      320.14     16.38 o 
   6  -4  13       50.13       49.79      6.41 o 
   7  -4  13      154.18      147.35      7.40 o 
   8  -4  13       11.68        7.52     11.35 o 
   9  -4  13       59.37       73.98     23.74 o 
  -9  -3  13        5.24       10.53      7.24 o 
  -8  -3  13        1.93       14.61      7.55 o 
  -7  -3  13       82.20       80.40      7.82 o 
  -6  -3  13        1.76       -2.19      4.17 o 
  -5  -3  13      225.22      237.39     10.80 o 
  -4  -3  13      491.14      485.58     17.05 o 
  -3  -3  13      301.61      314.83      8.93 o 
  -2  -3  13      208.77      198.12      6.94 o 
  -1  -3  13      249.55      241.23     13.19 o 
   0  -3  13      158.97      146.87      5.18 o 
   1  -3  13      364.92      362.48     11.73 o 
   2  -3  13        9.64        4.25      2.71 o 
   3  -3  13      311.34      324.85     27.46 o 
   4  -3  13      352.50      361.93     10.65 o 
   5  -3  13        0.57        3.26      3.80 o 
   6  -3  13      140.97      135.41     12.34 o 
   7  -3  13       66.35       61.47      5.25 o 
   8  -3  13       43.98       33.21      6.23 o 
   9  -3  13      168.23      172.62     22.03 o 
  10  -3  13       65.20       54.95      7.17 o 
  -9  -2  13        1.81       11.04      6.91 o 
  -8  -2  13       14.85       -8.23      8.23 o 
  -7  -2  13       92.89       93.93      5.78 o 
  -6  -2  13        2.54        9.25      6.15 o 
  -5  -2  13      290.68      312.36     10.02 o 
  -4  -2  13      282.86      263.02      8.77 o 
  -3  -2  13      648.58      661.25     16.17 o 
  -2  -2  13      134.73      122.39      4.93 o 
  -1  -2  13      265.28      282.07      7.89 o 
   0  -2  13      714.51      732.09     15.41 o 
   1  -2  13        3.21        7.99      2.42 o 
   2  -2  13      240.84      245.24      7.24 o 
   3  -2  13      776.56      794.31     24.85 o 
   4  -2  13      253.66      261.07      8.10 o 
   5  -2  13       42.20       45.67      5.44 o 
   6  -2  13      150.53      143.58      6.53 o 
   7  -2  13       18.58       24.85      4.48 o 
   8  -2  13       16.36        7.92      5.36 o 
   9  -2  13      158.07      161.58      9.39 o 
  10  -2  13      356.44      344.80     35.21 o 
  11  -2  13      147.45      100.63     12.87 o 
  -9  -1  13       11.36        6.38      6.88 o 
  -8  -1  13       74.78       67.85      5.74 o 
  -7  -1  13       24.92       32.93      4.81 o 
  -6  -1  13       34.37       30.63      8.80 o 
  -5  -1  13      242.98      251.93      9.86 o 
  -4  -1  13      371.02      373.37     12.45 o 
  -3  -1  13      527.38      537.73     13.15 o 
  -2  -1  13       13.01        8.97      3.12 o 
  -1  -1  13      321.74      349.68      9.11 o 
   0  -1  13      127.74      134.57      4.99 o 
   1  -1  13      800.61      793.01     14.22 o 
   2  -1  13      342.20      362.53      9.10 o 
   3  -1  13      113.70      131.54      5.22 o 
   4  -1  13      103.65      103.28      4.86 o 
   5  -1  13       42.41       37.82      4.35 o 
   6  -1  13      198.22      218.41      7.47 o 
   7  -1  13        1.54        0.69      4.51 o 
   8  -1  13        6.10        5.62      4.43 o 
   9  -1  13       79.18       72.39      5.96 o 
  10  -1  13      361.45      343.94     25.10 o 
  11  -1  13       73.85       65.64      7.88 o 
  -9   0  13       38.89       38.10      6.52 o 
  -8   0  13       80.27       86.80     16.84 o 
  -7   0  13       18.32       27.26      5.21 o 
  -6   0  13      189.18      183.01     11.79 o 
  -5   0  13      497.95      513.52     16.85 o 
  -4   0  13      758.25      780.95     22.06 o 
  -3   0  13        8.79        6.98      3.26 o 
  -2   0  13       38.52       36.26      4.87 o 
  -1   0  13       27.73       36.27      2.74 o 
   0   0  13      203.59      180.35      5.53 o 
   1   0  13      245.75      244.80      4.91 o 
   2   0  13      374.42      407.31      9.77 o 
   3   0  13       11.04       17.56      2.75 o 
   4   0  13       76.41       72.79      4.17 o 
   5   0  13       76.72       76.88      5.23 o 
   6   0  13      290.95      281.55      8.27 o 
   7   0  13       45.88       44.30      5.90 o 
   8   0  13      282.65      294.03     12.24 o 
   9   0  13      271.02      270.71     10.07 o 
  10   0  13      457.33      444.25     14.81 o 
  11   0  13       11.14        1.72      7.42 o 
 -10   1  13        6.94        7.72     13.03 o 
  -9   1  13      135.78      125.12      8.40 o 
  -8   1  13      171.31      194.03     15.07 o 
  -7   1  13       70.95       77.36      6.97 o 
  -6   1  13      557.71      614.98     18.90 o 
  -5   1  13      606.06      680.66     34.23 o 
  -4   1  13      205.68      218.19     11.74 o 
  -3   1  13       70.06       69.04     10.70 o 
  -2   1  13      315.56      297.80      8.11 o 
  -1   1  13      130.32      110.18      4.68 o 
   0   1  13      396.41      340.06      8.63 o 
   1   1  13      954.37      952.18     27.77 o 
   2   1  13     1590.46     1639.20     24.13 o 
   3   1  13       75.22       74.20      6.48 o 
   4   1  13      101.77      107.21      4.46 o 
   5   1  13       34.33       40.99      6.48 o 
   6   1  13      907.41      923.66     20.92 o 
   7   1  13        9.39       14.47      3.82 o 
   8   1  13      640.56      674.60     16.48 o 
   9   1  13      273.54      262.44     17.29 o 
  10   1  13        8.66        6.89      6.16 o 
  11   1  13       12.60       14.68     12.55 o 
 -10   2  13       13.85        4.70      8.63 o 
  -9   2  13      135.91      124.14      9.60 o 
  -8   2  13       69.92       81.63      7.37 o 
  -7   2  13       11.89       17.18      4.94 o 
  -6   2  13      245.78      277.71     10.57 o 
  -5   2  13       63.58       56.14      5.79 o 
  -4   2  13      200.82      211.29      9.89 o 
  -3   2  13       47.97       53.54      5.10 o 
  -2   2  13      910.75      858.38     27.34 o 
  -1   2  13        1.76        3.39      2.50 o 
   0   2  13      263.02      242.54      5.63 o 
   1   2  13     1208.07     1257.17     21.86 o 
   2   2  13     1906.70     1956.25     30.12 o 
   3   2  13       48.59       52.82      2.46 o 
   4   2  13      269.61      266.19      6.07 o 
   5   2  13      215.65      210.62      9.72 o 
   6   2  13      633.78      635.34     14.71 o 
   7   2  13        6.52        7.89      8.14 o 
   8   2  13      284.41      303.69      9.66 o 
   9   2  13       65.52       72.45      5.97 o 
  10   2  13        6.74        8.55      6.10 o 
  11   2  13       10.31        2.11      6.38 o 
 -10   3  13       26.64       21.21      9.92 o 
  -9   3  13       18.02       11.84      6.51 o 
  -8   3  13       25.85       20.96      5.83 o 
  -7   3  13       30.24       37.08      7.17 o 
  -6   3  13      212.52      216.77     10.28 o 
  -5   3  13      168.22      169.39     12.29 o 
  -4   3  13       65.77       64.14      5.65 o 
  -3   3  13      125.39      100.17      5.62 o 
  -2   3  13     1013.85      972.12     32.65 o 
  -1   3  13       44.84       34.86      7.94 o 
   0   3  13      656.02      682.30     12.56 o 
   1   3  13     1977.04     2037.57     30.75 o 
   2   3  13      808.67      784.55     13.47 o 
   3   3  13        2.94        0.45      3.86 o 
   4   3  13        8.50        5.84      2.25 o 
   5   3  13        3.08        0.70      1.97 o 
   6   3  13      335.05      346.74      9.27 o 
   7   3  13      239.39      239.83     11.63 o 
   8   3  13      474.98      483.23     16.17 o 
   9   3  13      143.61      148.56      8.41 o 
  10   3  13       37.66       46.09     17.24 o 
  11   3  13      134.18      124.62      9.49 o 
  12   3  13        0.98       17.59     10.97 o 
  -9   4  13       31.10       43.81     17.84 o 
  -8   4  13        1.19        4.22      5.55 o 
  -7   4  13      147.66      155.23      9.60 o 
  -6   4  13      262.08      276.95     11.47 o 
  -5   4  13       38.93       40.38     16.29 o 
  -4   4  13       19.57       33.19      6.42 o 
  -3   4  13      102.75      110.66      5.90 o 
  -2   4  13       31.96       30.60      4.03 o 
  -1   4  13      125.61      122.19      9.69 o 
   0   4  13     2177.38     2192.17     34.04 o 
   1   4  13      800.01      744.33     12.87 o 
   2   4  13      167.61      165.18      5.78 o 
   3   4  13        2.38        7.50      2.25 o 
   4   4  13       28.05       25.34      2.61 o 
   5   4  13        6.16        4.27      1.90 o 
   6   4  13      408.16      406.79     20.81 o 
   7   4  13      405.28      398.06     10.89 o 
   8   4  13      250.47      266.24     11.26 o 
   9   4  13       31.05       26.37      7.08 o 
  10   4  13      284.53      268.99     16.05 o 
  11   4  13      156.36      136.44     10.23 o 
  12   4  13        2.41        0.00      1.65 o 
  -9   5  13        3.57       15.43      7.52 o 
  -8   5  13       97.85      106.97     14.41 o 
  -7   5  13      308.43      345.55     13.57 o 
  -6   5  13      376.33      397.87     15.01 o 
  -5   5  13        0.84        3.29      5.40 o 
  -4   5  13      507.45      551.43     13.89 o 
  -3   5  13      409.66      439.59     13.50 o 
  -2   5  13      173.22      170.51      6.13 o 
  -1   5  13      771.85      757.93     20.59 o 
   0   5  13     1711.87     1764.36     27.08 o 
   1   5  13       35.54       46.15      2.52 o 
   2   5  13      469.42      464.72      9.19 o 
   3   5  13      247.52      255.99      5.95 o 
   4   5  13      306.75      314.02      6.91 o 
   5   5  13       12.67        9.62      2.11 o 
   6   5  13      400.02      409.36     10.46 o 
   7   5  13      499.31      509.57     15.73 o 
   8   5  13      128.47      123.75      7.46 o 
   9   5  13        0.57        8.24      4.52 o 
  10   5  13      187.25      187.27      9.56 o 
  11   5  13       55.85       41.12      7.45 o 
  12   5  13       20.76       24.65      7.26 o 
  -9   6  13       23.98       21.91      6.57 o 
  -8   6  13      287.91      249.75     14.79 o 
  -7   6  13      462.30      463.57     39.58 o 
  -6   6  13      110.53      117.58      7.76 o 
  -5   6  13       44.96       38.27      4.79 o 
  -4   6  13      897.12      929.54     26.74 o 
  -3   6  13      101.99      115.43      5.55 o 
  -2   6  13      115.22      118.71      8.32 o 
  -1   6  13      754.83      737.36     16.22 o 
   0   6  13      605.44      580.45     11.14 o 
   1   6  13      167.58      175.67      4.68 o 
   2   6  13      208.82      203.11      5.04 o 
   3   6  13      202.33      209.65      5.38 o 
   4   6  13        3.57        5.21      3.64 o 
   5   6  13      396.47      376.46     13.10 o 
   6   6  13      326.44      341.39      9.39 o 
   7   6  13      308.03      318.54     13.81 o 
   8   6  13       92.52       85.09      5.95 o 
   9   6  13       18.53       18.38      4.62 o 
  10   6  13       24.95       26.97      6.77 o 
  11   6  13        1.62        6.62      4.71 o 
  -8   7  13      130.32      111.83     10.20 o 
  -7   7  13       78.54       63.52      7.21 o 
  -6   7  13       28.65       20.01      9.89 o 
  -5   7  13       10.33        8.80      3.78 o 
  -4   7  13      179.46      166.34      8.99 o 
  -3   7  13       73.38       76.44      4.75 o 
  -2   7  13       60.30       58.43      4.60 o 
  -1   7  13      536.49      530.33     12.89 o 
   0   7  13      412.87      377.36      9.04 o 
   1   7  13       10.88       12.14      2.21 o 
   2   7  13      163.69      177.98      5.70 o 
   3   7  13      258.37      259.65     13.32 o 
   4   7  13       49.36       38.69      2.94 o 
   5   7  13      351.96      358.50      8.95 o 
   6   7  13      299.88      320.15      9.17 o 
   7   7  13       74.00       66.23     10.46 o 
   8   7  13        1.96       -2.49      3.95 o 
   9   7  13       76.15       70.16      6.47 o 
  10   7  13       12.21       19.24     10.10 o 
  11   7  13       10.50        2.62      9.33 o 
  -8   8  13       55.03       40.48      9.79 o 
  -7   8  13       18.49       18.25      7.90 o 
  -6   8  13       38.54       38.22      6.02 o 
  -5   8  13       26.60       35.57      5.51 o 
  -4   8  13        2.39        8.70      5.59 o 
  -3   8  13      148.39      173.57      7.77 o 
  -2   8  13      509.65      506.54     15.59 o 
  -1   8  13      206.65      185.98      8.05 o 
   0   8  13      145.59      142.65      7.36 o 
   1   8  13       57.63       58.47      6.46 o 
   2   8  13      185.94      189.01     10.13 o 
   3   8  13       51.80       50.93      3.27 o 
   4   8  13      200.06      198.64      6.24 o 
   5   8  13      514.42      529.30     12.66 o 
   6   8  13      349.92      355.04     27.57 o 
   7   8  13       20.15       18.84      3.38 o 
   8   8  13        1.47       -8.26      9.58 o 
   9   8  13       29.43       16.44     11.02 o 
  10   8  13        1.46       -8.92      8.92 o 
  -7   9  13        7.16       10.04      7.40 o 
  -6   9  13        8.51        0.00      1.65 o 
  -5   9  13       81.62       85.78      7.12 o 
  -4   9  13        4.35        2.78      5.91 o 
  -3   9  13      459.79      494.44     15.97 o 
  -2   9  13      229.49      236.60      9.08 o 
  -1   9  13      129.08      132.11      6.48 o 
   0   9  13       79.20       87.21      5.51 o 
   1   9  13       10.80       11.15      2.88 o 
   2   9  13       49.57       44.84      3.67 o 
   3   9  13       74.81       81.41      5.35 o 
   4   9  13       54.28       58.36      3.60 o 
   5   9  13      336.40      328.81     25.72 o 
   6   9  13      312.98      334.98     12.61 o 
   7   9  13       27.41       24.64      6.70 o 
   8   9  13      178.84      183.16     16.67 o 
   9   9  13      166.45      175.61     17.00 o 
  10   9  13       10.00        0.82      8.61 o 
  -6  10  13      103.25       79.94      7.80 o 
  -5  10  13       82.78       76.32      7.62 o 
  -4  10  13        0.73        9.87      5.89 o 
  -3  10  13      352.76      365.93     14.24 o 
  -2  10  13      169.09      168.53      8.33 o 
  -1  10  13        0.95        4.75      4.08 o 
   0  10  13       78.40       73.65      5.51 o 
   1  10  13       68.50       72.41      4.12 o 
   2  10  13       51.49       51.12      3.69 o 
   3  10  13        1.85        1.54      4.12 o 
   4  10  13      220.60      226.72     10.29 o 
   5  10  13      352.91      379.64     16.46 o 
   6  10  13       57.85       50.95      6.62 o 
   7  10  13       84.29       85.10      7.69 o 
   8  10  13      209.62      226.44     18.93 o 
   9  10  13       11.42       23.51     12.69 o 
  -5  11  13        4.49       22.52      7.06 o 
  -4  11  13       83.48       79.25      8.90 o 
  -3  11  13      153.49      153.24      9.53 o 
  -2  11  13      122.85      115.01      7.16 o 
  -1  11  13       12.44        9.71      4.08 o 
   1  11  13       62.83       57.76      6.00 o 
   2  11  13       58.93       62.01      6.31 o 
   3  11  13       46.12       42.22      7.27 o 
   4  11  13     1036.89     1153.60     31.74 o 
   5  11  13      312.39      328.16     13.00 o 
   6  11  13       11.90       15.05      6.72 o 
   7  11  13        1.56        2.21      6.17 o 
   8  11  13        2.35       -7.88      7.88 o 
  -4  12  13      132.67       92.56     11.35 o 
  -3  12  13      115.96       90.11      7.55 o 
  -2  12  13      314.38      307.58     20.25 o 
  -1  12  13        2.76        4.43      8.05 o 
   0  12  13      163.87      162.59     12.75 o 
   1  12  13       41.27       32.58      7.42 o 
   2  12  13        4.82        5.60      5.33 o 
   3  12  13      103.46      120.05      9.71 o 
   4  12  13      564.21      572.12     22.12 o 
   5  12  13      116.79      103.87      9.24 o 
   6  12  13       59.63       63.59     15.37 o 
   7  12  13       66.85       59.60      7.70 o 
  -1  13  13        4.27        6.07      8.52 o 
   0  13  13       24.63        9.40     11.17 o 
   1  13  13        1.93       -0.79      8.53 o 
   2  13  13        1.96       -4.86      8.38 o 
   3  13  13       17.34       10.90      5.76 o 
   4  13  13       56.19       44.72      7.46 o 
   5  13  13        3.56        0.66      7.86 o 
  -4  -8  14       28.68        3.80      6.75 o 
  -3  -8  14        1.76        4.43     10.20 o 
  -2  -8  14        0.82       -5.10      9.72 o 
  -1  -8  14        0.43       -4.92      7.06 o 
   0  -8  14       43.74       38.86      8.31 o 
   1  -8  14      292.61      255.94     18.47 o 
   2  -8  14      141.03      109.58     15.58 o 
   3  -8  14        1.78        8.70      8.03 o 
  -5  -7  14        4.97        1.65     10.86 o 
  -4  -7  14       16.49       14.12     10.89 o 
  -3  -7  14       58.08       38.22      8.57 o 
  -2  -7  14        0.33       -6.93      6.93 o 
  -1  -7  14        2.10        3.95      7.55 o 
   0  -7  14      237.21      236.99     17.38 o 
   1  -7  14      395.66      445.44     24.38 o 
   2  -7  14        8.84       10.86     11.16 o 
   3  -7  14       35.40       34.82     11.35 o 
   4  -7  14       19.86       16.63      8.59 o 
   5  -7  14        7.96       19.58      8.52 o 
  -6  -6  14       18.85        2.14      6.91 o 
  -5  -6  14       16.83       21.21      8.03 o 
  -4  -6  14       39.61       41.46      8.10 o 
  -3  -6  14      200.72      249.39     16.61 o 
  -2  -6  14       13.22       20.04      9.64 o 
  -1  -6  14      133.49      133.59     10.98 o 
   0  -6  14      152.03      168.53     12.00 o 
   1  -6  14       88.22       96.81     12.62 o 
   2  -6  14        5.77        4.76      7.22 o 
   3  -6  14       21.64       30.00     10.68 o 
   4  -6  14        6.40        8.17      7.86 o 
   5  -6  14      119.94       99.83      7.96 o 
   6  -6  14      372.81      315.79     34.61 o 
   7  -6  14      163.04      120.86     16.64 o 
  -7  -5  14      263.00      267.13     14.25 o 
  -6  -5  14       11.60       15.10      7.88 o 
  -5  -5  14        1.46       10.86      6.25 o 
  -4  -5  14      134.60      108.23      8.28 o 
  -3  -5  14        4.63       19.25      9.67 o 
  -2  -5  14      138.68      114.47     10.15 o 
  -1  -5  14      454.36      461.07     16.35 o 
   0  -5  14      126.08      125.48      8.67 o 
   1  -5  14       12.06       11.25      4.33 o 
   2  -5  14       59.20       56.49      7.83 o 
   3  -5  14       77.10       62.36      6.21 o 
   4  -5  14        1.10       -2.96      6.99 o 
   5  -5  14      490.68      461.97     16.96 o 
   6  -5  14      386.73      379.06     16.23 o 
   7  -5  14      144.54      137.96     17.62 o 
   8  -5  14       15.96        4.59      9.16 o 
  -8  -4  14      380.38      308.95     15.79 o 
  -7  -4  14       35.49       23.38      7.44 o 
  -6  -4  14        6.41        5.45      5.45 o 
  -5  -4  14       81.16       83.89      7.52 o 
  -4  -4  14        2.45       -3.13      4.13 o 
  -3  -4  14       49.80       52.00      4.80 o 
  -2  -4  14      233.29      227.36      8.17 o 
  -1  -4  14      294.78      303.24     12.63 o 
   0  -4  14      157.11      152.34      7.60 o 
   1  -4  14       71.88       66.73      6.92 o 
   2  -4  14       69.17       62.05      6.24 o 
   3  -4  14      405.15      421.21     13.56 o 
   4  -4  14        8.40       15.92      5.66 o 
   5  -4  14      207.82      234.46     13.59 o 
   6  -4  14      303.83      305.78     26.94 o 
   7  -4  14       26.21       23.88     16.49 o 
   8  -4  14       38.54       28.62     14.26 o 
   9  -4  14       81.26       80.43      9.42 o 
  -8  -3  14      237.78      255.92     13.96 o 
  -7  -3  14       14.96       10.04      5.12 o 
  -6  -3  14       31.21       25.67      5.59 o 
  -5  -3  14      134.02      162.65      7.70 o 
  -4  -3  14        0.78       -3.39      3.39 o 
  -3  -3  14      136.83      144.17      9.31 o 
  -2  -3  14      107.80       85.13     10.24 o 
  -1  -3  14      235.61      242.62     10.13 o 
   0  -3  14       95.85       96.26      9.77 o 
   1  -3  14       21.93       29.80      4.60 o 
   2  -3  14      172.26      167.76      8.68 o 
   3  -3  14      102.30      121.57      7.96 o 
   4  -3  14       84.19       87.83      7.56 o 
   5  -3  14      414.45      444.01     12.19 o 
   6  -3  14      281.22      330.61     18.94 o 
   7  -3  14       46.25       51.73      5.88 o 
   8  -3  14       28.18       15.35      5.35 o 
   9  -3  14        2.61        4.71      5.75 o 
  -8  -2  14      125.35      152.92     10.15 o 
  -7  -2  14        0.64       -2.50      7.83 o 
  -6  -2  14       96.92       99.11      6.42 o 
  -5  -2  14       50.06       58.71      6.10 o 
  -4  -2  14      106.90       96.29      8.33 o 
  -3  -2  14      210.90      218.93      7.65 o 
  -2  -2  14      203.69      192.55     12.42 o 
  -1  -2  14      277.54      302.67     19.42 o 
   0  -2  14       11.09       15.02      9.37 o 
   1  -2  14      100.61      110.08      8.94 o 
   2  -2  14       22.54       31.74      4.76 o 
   3  -2  14      330.78      348.22     11.19 o 
   4  -2  14      189.18      195.78      7.57 o 
   5  -2  14      153.33      170.61      6.95 o 
   6  -2  14       41.38       55.43      9.20 o 
   7  -2  14       22.91       31.07      9.88 o 
   8  -2  14       34.27       21.17      5.61 o 
   9  -2  14       10.13        8.81      4.80 o 
  10  -2  14        2.31       -0.99     13.63 o 
  -9  -1  14       45.22       31.71      8.52 o 
  -8  -1  14       54.53       57.28     20.21 o 
  -7  -1  14        3.49        2.47      4.94 o 
  -6  -1  14       76.40       68.71     13.93 o 
  -5  -1  14        3.75        1.32      4.15 o 
  -4  -1  14      212.66      202.30      8.53 o 
  -3  -1  14      467.65      446.01     30.37 o 
  -2  -1  14      905.10      930.82     21.15 o 
  -1  -1  14      120.17      113.26      5.45 o 
   0  -1  14      364.31      330.35      8.80 o 
   1  -1  14      340.86      353.81      9.72 o 
   2  -1  14       73.64       76.92      4.76 o 
   3  -1  14      124.42      131.76      5.82 o 
   4  -1  14      343.29      334.47      9.00 o 
   5  -1  14      202.48      214.90      7.38 o 
   6  -1  14       18.66       18.37      4.33 o 
   7  -1  14       54.39       53.77      6.00 o 
   8  -1  14       27.41       28.48      9.03 o 
   9  -1  14       40.49       32.28      8.75 o 
  10  -1  14      123.33      116.29      8.34 o 
  -9   0  14       60.25       48.73      6.93 o 
  -8   0  14       12.37        9.04     10.61 o 
  -7   0  14       12.27       13.55      7.01 o 
  -6   0  14      150.73      149.29     14.01 o 
  -5   0  14       19.52       24.11      4.95 o 
  -4   0  14      495.22      513.89     17.14 o 
  -3   0  14      623.26      661.36     20.27 o 
  -2   0  14      417.00      417.35     23.09 o 
  -1   0  14       79.98       70.52      8.52 o 
   0   0  14      473.26      454.10      9.69 o 
   1   0  14      293.26      312.74     14.18 o 
   2   0  14       60.54       60.72      4.06 o 
   3   0  14      339.16      355.73      9.67 o 
   4   0  14     1143.38     1183.00     24.32 o 
   5   0  14      469.32      452.54     13.06 o 
   6   0  14       13.68       16.54      4.10 o 
   7   0  14      123.05      116.91     14.42 o 
   8   0  14      175.88      172.96     18.66 o 
   9   0  14        8.81       15.47      4.80 o 
  10   0  14      228.94      231.76     14.55 o 
  -9   1  14       23.29       26.08      7.01 o 
  -8   1  14       41.03       45.97     11.25 o 
  -7   1  14      125.15      135.65      8.33 o 
  -6   1  14       10.86       16.34      4.53 o 
  -5   1  14        1.93        5.93      9.94 o 
  -4   1  14      390.31      416.68     13.52 o 
  -3   1  14       84.43      103.01      7.42 o 
  -2   1  14      211.05      201.09     11.53 o 
  -1   1  14       40.28       40.54      3.83 o 
   0   1  14      388.02      371.22     12.12 o 
   1   1  14      391.98      394.84      8.27 o 
   2   1  14        9.66       10.76      2.12 o 
   3   1  14      422.38      456.28     16.61 o 
   4   1  14      600.48      583.22     13.06 o 
   5   1  14      222.31      220.41      7.67 o 
   6   1  14        9.16        6.92      7.83 o 
   7   1  14      222.23      215.47     14.90 o 
   8   1  14      238.36      233.43     14.48 o 
   9   1  14       41.35       50.67      7.81 o 
  10   1  14       80.13       72.65      6.79 o 
  11   1  14      147.58      148.77     14.00 o 
  -9   2  14        4.97       17.16      7.16 o 
  -8   2  14      149.17      157.98      9.44 o 
  -7   2  14        3.94        7.20      5.77 o 
  -6   2  14        0.96        2.67      6.37 o 
  -5   2  14       97.63       93.69      7.07 o 
  -4   2  14      584.18      613.23     18.40 o 
  -3   2  14      564.92      580.09     13.66 o 
  -2   2  14        0.67        3.07      2.93 o 
  -1   2  14      151.28      144.64      7.47 o 
   0   2  14      264.25      260.38     10.38 o 
   1   2  14       75.47       65.34      3.15 o 
   2   2  14      229.65      250.93      5.85 o 
   3   2  14     1353.53     1388.35     24.69 o 
   4   2  14       39.45       37.66      3.46 o 
   5   2  14       24.53       28.01      3.46 o 
   6   2  14       48.81       47.97      4.29 o 
   7   2  14        2.42       -3.18      3.18 o 
   8   2  14      152.28      151.95      7.19 o 
   9   2  14      339.19      332.73     10.47 o 
  10   2  14      208.08      216.81     10.64 o 
  11   2  14      151.60      143.72     16.64 o 
  -9   3  14        1.14        5.68      5.90 o 
  -8   3  14       15.49        9.07      4.70 o 
  -7   3  14       12.92        8.08      5.28 o 
  -6   3  14        2.32        4.65      5.69 o 
  -5   3  14      365.59      378.04     14.35 o 
  -4   3  14      671.37      701.25     20.87 o 
  -3   3  14      781.17      770.16     18.29 o 
  -2   3  14       36.36       43.85      5.27 o 
  -1   3  14      423.50      441.22     10.56 o 
   0   3  14        5.53        5.87      2.04 o 
   1   3  14      208.01      198.12      5.23 o 
   2   3  14     1754.59     1771.00     28.60 o 
   3   3  14     1225.55     1242.63     21.73 o 
   4   3  14      530.36      538.83     10.93 o 
   5   3  14      328.73      328.90      8.93 o 
   6   3  14       38.28       42.52      4.01 o 
   7   3  14        1.32        4.33      3.70 o 
   8   3  14      112.37      117.59      6.12 o 
   9   3  14      289.56      274.18     18.34 o 
  10   3  14      195.56      203.22     10.59 o 
  11   3  14       35.89       43.75      8.72 o 
  -9   4  14        9.85        8.05      7.20 o 
  -8   4  14        2.21        6.44      6.38 o 
  -7   4  14      141.46      135.90     22.32 o 
  -6   4  14       46.83       40.61      4.83 o 
  -5   4  14      367.72      376.22     14.03 o 
  -4   4  14      573.22      539.84     22.09 o 
  -3   4  14      424.42      413.60     13.43 o 
  -2   4  14       91.90       86.14      4.57 o 
  -1   4  14     1070.30     1060.80     19.51 o 
   0   4  14       58.34       48.97      4.12 o 
   1   4  14      644.05      634.36     11.88 o 
   2   4  14     1826.78     1852.92     30.49 o 
   3   4  14      236.91      254.90      6.06 o 
   4   4  14      323.58      305.72     10.54 o 
   5   4  14      837.31      852.96     15.87 o 
   6   4  14      368.61      366.53      9.90 o 
   7   4  14       62.96       67.51     10.10 o 
   8   4  14       78.63       78.28      6.21 o 
   9   4  14      258.01      278.15     11.88 o 
  10   4  14      141.18      128.64      8.65 o 
  11   4  14        8.10       14.41      7.69 o 
  -9   5  14       13.41       18.66      7.30 o 
  -8   5  14       22.37       31.48      7.90 o 
  -7   5  14        0.17        0.07      7.10 o 
  -6   5  14      216.74      223.83      8.30 o 
  -5   5  14      424.26      445.33     23.78 o 
  -4   5  14       37.13       39.91      4.49 o 
  -3   5  14        1.18       -0.10      1.60 o 
  -2   5  14      173.44      179.51      8.33 o 
  -1   5  14       81.81       89.04      3.59 o 
   0   5  14       57.00       52.66      7.63 o 
   1   5  14      712.12      713.04     15.42 o 
   2   5  14      555.24      536.99     20.52 o 
   3   5  14      364.04      356.44      7.51 o 
   4   5  14        2.87        5.30      2.05 o 
   5   5  14      264.80      269.22     12.60 o 
   6   5  14       80.90       74.79      4.60 o 
   7   5  14       92.93       93.62      5.72 o 
   8   5  14       60.71       66.48      5.53 o 
   9   5  14      227.96      242.89     23.20 o 
  10   5  14      111.84      112.20      9.01 o 
  11   5  14        4.77        6.44     13.56 o 
  -9   6  14       97.07       72.76     14.66 o 
  -8   6  14        0.70        3.37      7.28 o 
  -7   6  14       72.55       82.46      8.11 o 
  -6   6  14      175.87      186.46      9.91 o 
  -5   6  14      120.87      115.38      8.18 o 
  -4   6  14       11.33       10.93      7.82 o 
  -3   6  14       94.28       91.05     11.17 o 
  -2   6  14       26.31       31.24      3.60 o 
  -1   6  14        6.53        5.06      7.96 o 
   0   6  14      114.30      125.55      4.46 o 
   1   6  14      902.51      895.86     18.82 o 
   2   6  14      313.75      299.30     15.53 o 
   3   6  14      105.17       93.69      3.68 o 
   4   6  14        4.89       10.42      3.21 o 
   5   6  14      170.68      170.76      5.90 o 
   6   6  14       20.08       22.21      8.95 o 
   7   6  14       58.97       62.65      5.56 o 
   8   6  14       77.04       85.24      9.51 o 
   9   6  14      114.51      120.10      7.25 o 
  10   6  14        2.77        4.74      6.50 o 
  11   6  14       93.56       63.45     10.02 o 
  -8   7  14        3.49       -9.01     11.42 o 
  -7   7  14      250.86      211.64     24.74 o 
  -6   7  14       94.65      100.41     18.54 o 
  -5   7  14       92.99      104.15      5.00 o 
  -4   7  14       10.41       15.94      4.61 o 
  -3   7  14      260.30      257.36      7.91 o 
  -2   7  14       43.68       53.38      4.00 o 
  -1   7  14      235.14      247.78     13.22 o 
   0   7  14      938.92      942.44     23.25 o 
   1   7  14      651.45      650.31     18.24 o 
   2   7  14      267.12      268.71      8.08 o 
   3   7  14       12.17       16.40      3.15 o 
   4   7  14       53.07       51.34      3.75 o 
   5   7  14       80.76       71.09     11.35 o 
   6   7  14      101.06      102.48      5.09 o 
   7   7  14      193.44      211.41      8.68 o 
   8   7  14      118.79      125.06      7.21 o 
   9   7  14       18.54       15.05      4.66 o 
  10   7  14        2.00       -0.12      5.69 o 
  -7   8  14      121.95      108.23      8.80 o 
  -6   8  14       80.90       79.25      9.13 o 
  -5   8  14       63.80       68.02      7.83 o 
  -4   8  14        1.45        0.33      4.80 o 
  -3   8  14      360.51      361.53     13.17 o 
  -2   8  14       84.95      100.89      6.70 o 
  -1   8  14      198.56      178.35      7.88 o 
   0   8  14      443.32      459.69     14.31 o 
   1   8  14      623.86      641.49     15.03 o 
   2   8  14      360.27      374.73     16.25 o 
   3   8  14        8.64       13.96      4.99 o 
   4   8  14       44.54       42.63      4.02 o 
   5   8  14       29.00       31.00      3.67 o 
   6   8  14      142.66      141.08      5.94 o 
   7   8  14      335.10      354.82     24.51 o 
   8   8  14       73.21       89.14      9.20 o 
   9   8  14        0.01      -11.20     11.20 o 
  10   8  14      117.03      126.56     12.70 o 
  -6   9  14       32.04       28.74      6.19 o 
  -5   9  14        6.31        6.07      6.38 o 
  -4   9  14       69.22       90.11      7.55 o 
  -3   9  14      246.92      234.63     11.01 o 
  -2   9  14       48.78       47.80      5.68 o 
  -1   9  14      111.11      107.16      6.63 o 
   0   9  14      166.24      169.21      7.67 o 
   1   9  14      132.00      120.22      6.80 o 
   2   9  14       10.45        9.47      3.25 o 
   3   9  14      108.31      107.45      4.92 o 
   4   9  14       42.43       45.03      9.45 o 
   5   9  14        4.22        3.14      5.89 o 
   6   9  14      262.13      249.29     24.70 o 
   7   9  14      697.05      759.50     23.50 o 
   8   9  14       25.36       25.16      9.00 o 
   9   9  14      168.56      195.88     18.32 o 
  -6  10  14        9.25        0.82     10.23 o 
  -5  10  14        4.24        7.75      6.78 o 
  -4  10  14       74.01       74.08      6.63 o 
  -3  10  14        4.53        4.76      4.59 o 
  -2  10  14       93.85      114.46      7.68 o 
  -1  10  14      169.22      183.16      8.33 o 
   0  10  14       31.57       26.33      4.21 o 
   1  10  14        1.65        2.45      7.99 o 
   2  10  14       43.99       43.97      3.92 o 
   3  10  14       63.49       77.63      6.72 o 
   4  10  14       19.76       22.65      4.98 o 
   5  10  14       41.59       51.14      9.25 o 
   6  10  14      751.21      853.87     26.68 o 
   7  10  14      715.01      787.02     25.45 o 
   8  10  14      114.74       95.54     12.79 o 
   9  10  14       14.67       18.13     10.17 o 
  -5  11  14       70.78       58.05     10.94 o 
  -4  11  14      102.85       86.74      8.61 o 
  -3  11  14        0.58        1.65      4.77 o 
  -2  11  14      257.82      268.39     10.93 o 
  -1  11  14      262.92      290.69     10.93 o 
   0  11  14      163.99      163.91      7.88 o 
   1  11  14        1.70        5.73      5.04 o 
   2  11  14       72.69       86.31      7.59 o 
   3  11  14       43.10       28.10      6.62 o 
   4  11  14        0.51       -1.62      4.89 o 
   5  11  14      105.08      107.42      9.30 o 
   6  11  14      279.19      322.58     14.97 o 
   7  11  14      174.23      169.03     10.95 o 
  -4  12  14        8.07        5.76      8.06 o 
  -3  12  14       10.85       11.04      7.42 o 
  -2  12  14      242.81      236.20     17.74 o 
  -1  12  14      266.66      289.39     21.82 o 
   0  12  14        4.00       24.14     11.71 o 
   1  12  14      120.60      109.38     13.99 o 
   2  12  14       10.17        7.30      5.63 o 
   3  12  14        0.88        4.09      7.55 o 
   4  12  14        1.31       -0.57      5.26 o 
   5  12  14       73.21       79.38      9.38 o 
   6  12  14       28.55       36.38      6.67 o 
   1  13  14       95.87       76.76     13.94 o 
   2  13  14       20.03       23.11     13.78 o 
   3  13  14        0.49        6.40     14.31 o 
  -4  -7  15       40.29       21.09      8.84 o 
  -3  -7  15       11.99       22.41     11.42 o 
  -2  -7  15        7.06       23.89     10.91 o 
  -1  -7  15       75.70       66.56     12.77 o 
   0  -7  15        2.28       12.18     11.01 o 
   1  -7  15       93.40       74.97     13.56 o 
   3  -7  15       25.67        7.54     11.68 o 
  -5  -6  15      230.79      192.67     18.17 o 
  -4  -6  15       14.04       23.51      8.08 o 
  -3  -6  15       16.81      -10.07     10.07 o 
  -2  -6  15       55.83       37.29     14.25 o 
  -1  -6  15       37.37       33.02     11.80 o 
   0  -6  15       79.74       66.97     12.18 o 
   1  -6  15      294.25      279.44     18.88 o 
   2  -6  15      156.12      167.21     14.93 o 
   3  -6  15        8.27       13.18     10.33 o 
   4  -6  15        9.20        4.59     10.83 o 
   5  -6  15       18.76        5.58      9.02 o 
  -6  -5  15      446.89      424.58     19.56 o 
  -5  -5  15       55.84       52.72     12.11 o 
  -4  -5  15        2.29       10.69      8.56 o 
  -3  -5  15      194.08      230.32     17.13 o 
  -2  -5  15       43.77       23.02     10.58 o 
  -1  -5  15      166.30      226.05     15.81 o 
   0  -5  15      237.18      254.41     11.24 o 
   1  -5  15      233.72      242.13     13.20 o 
   2  -5  15      147.92      144.61      9.91 o 
   3  -5  15       12.09       -1.15      5.11 o 
   4  -5  15        9.81       -1.72      9.95 o 
   5  -5  15      109.40       94.88      8.00 o 
   6  -5  15       75.59       73.68     21.00 o 
   7  -5  15        6.59       12.63      8.39 o 
  -7  -4  15      347.25      330.96     16.34 o 
  -6  -4  15      258.03      283.30     13.82 o 
  -5  -4  15       20.80       27.92      7.73 o 
  -4  -4  15        4.44        5.27      4.77 o 
  -3  -4  15      204.88      220.80     18.49 o 
  -2  -4  15       76.86       70.45      7.47 o 
  -1  -4  15      102.80       97.89      6.89 o 
   0  -4  15      182.15      198.43     10.18 o 
   1  -4  15      217.83      250.61     14.01 o 
   2  -4  15      182.75      197.42     10.32 o 
   3  -4  15        0.85       -3.08      8.04 o 
   4  -4  15       30.35       37.93      7.07 o 
   5  -4  15       30.17       32.32      6.65 o 
   6  -4  15       55.51       41.82      6.75 o 
   7  -4  15      104.05       84.46      7.49 o 
   8  -4  15       97.77       73.82     12.09 o 
  -7  -3  15      151.86      152.29     11.40 o 
  -6  -3  15       90.35       93.05      8.41 o 
  -5  -3  15        1.00        0.00      1.65 o 
  -4  -3  15       32.65       35.97      7.64 o 
  -3  -3  15       53.76       56.70      8.19 o 
  -2  -3  15        7.26       14.03      6.04 o 
  -1  -3  15       51.36       58.32      6.49 o 
   0  -3  15      179.61      198.69     24.80 o 
   1  -3  15      374.15      393.10     16.04 o 
   2  -3  15       83.79       96.53      7.89 o 
   3  -3  15       19.90       26.00      5.59 o 
   4  -3  15       43.98       41.15     10.23 o 
   5  -3  15      189.31      215.45     10.45 o 
   6  -3  15      197.80      209.61      9.93 o 
   7  -3  15      194.58      207.06     10.00 o 
   8  -3  15       42.51       32.02      6.00 o 
   9  -3  15        6.46        7.64      6.78 o 
  -8  -2  15       99.91       82.72      8.87 o 
  -7  -2  15       78.34       66.56      9.84 o 
  -6  -2  15       48.88       40.13     13.32 o 
  -5  -2  15        6.10        4.17      4.49 o 
  -4  -2  15       70.54       59.90      4.80 o 
  -3  -2  15        3.19        5.10      3.55 o 
  -2  -2  15       51.09       36.40      3.85 o 
  -1  -2  15      149.07      141.25      8.16 o 
   0  -2  15      535.60      541.73     17.73 o 
   1  -2  15      240.62      246.78     10.12 o 
   2  -2  15       12.29        3.04      7.99 o 
   3  -2  15      155.75      155.04      9.61 o 
   4  -2  15        9.49        7.38      7.79 o 
   5  -2  15       81.80       84.36      6.42 o 
   6  -2  15      213.60      208.80     10.69 o 
   7  -2  15      356.42      384.27     11.88 o 
   8  -2  15      125.04      130.59     13.40 o 
   9  -2  15       65.39       68.52      7.82 o 
  -8  -1  15      199.15      200.22     13.43 o 
  -7  -1  15      230.09      240.66     16.21 o 
  -6  -1  15       60.96       66.91      6.67 o 
  -5  -1  15       37.42       38.41      5.80 o 
  -4  -1  15      354.82      385.32     11.13 o 
  -3  -1  15        2.56        4.54      6.66 o 
  -2  -1  15      160.77      159.39      6.47 o 
  -1  -1  15      462.58      489.49     13.11 o 
   0  -1  15      235.59      269.91      9.68 o 
   1  -1  15       21.71       17.14      8.93 o 
   2  -1  15      134.61      141.98      5.60 o 
   3  -1  15       73.33       79.26     10.20 o 
   4  -1  15        5.71        7.07      3.56 o 
   5  -1  15      231.95      266.89      8.76 o 
   6  -1  15      648.02      704.63     17.18 o 
   7  -1  15      252.47      265.47      9.73 o 
   8  -1  15       86.09       94.90      6.50 o 
   9  -1  15       15.59       22.58      6.54 o 
  10  -1  15      161.60      131.69     15.27 o 
  -8   0  15      201.17      206.91     10.11 o 
  -7   0  15      181.67      193.25     10.70 o 
  -6   0  15       19.99       12.96      6.08 o 
  -5   0  15      219.17      251.70     19.87 o 
  -4   0  15      121.98      153.89     18.87 o 
  -3   0  15        2.32        3.86      5.92 o 
  -2   0  15      213.80      214.33      9.02 o 
  -1   0  15      122.76      138.01      6.07 o 
   0   0  15      264.38      255.03      9.79 o 
   1   0  15       93.68       96.22      4.83 o 
   2   0  15      465.28      483.28     12.20 o 
   3   0  15       85.24       82.46      4.68 o 
   4   0  15       37.12       32.36      3.78 o 
   5   0  15      410.43      428.13     14.53 o 
   6   0  15      497.54      513.44     13.53 o 
   7   0  15        8.85       13.09      5.36 o 
   8   0  15       17.33       17.49      7.63 o 
   9   0  15        2.56        4.51      6.35 o 
  10   0  15      113.55       86.34      8.70 o 
  -9   1  15      105.10       64.27     16.46 o 
  -8   1  15      206.83      203.28     11.60 o 
  -7   1  15       54.20       54.62      9.44 o 
  -6   1  15        7.23        1.10      5.49 o 
  -5   1  15       11.64        6.71      4.91 o 
  -4   1  15       10.04       16.05      4.89 o 
  -3   1  15      116.09      108.07      6.84 o 
  -2   1  15      510.19      533.02     18.14 o 
  -1   1  15      567.56      574.56     14.18 o 
   0   1  15      123.14      122.70      8.65 o 
   1   1  15      630.98      627.57     15.77 o 
   2   1  15      907.48      936.36     21.07 o 
   3   1  15       21.87       18.05      3.71 o 
   4   1  15      176.19      173.69      6.09 o 
   5   1  15     1198.05     1239.02     26.03 o 
   6   1  15      300.80      322.53      9.43 o 
   7   1  15       47.54       47.95     10.54 o 
   8   1  15        2.44        4.38      5.11 o 
   9   1  15      106.44      106.21      6.54 o 
  10   1  15       86.76       87.26      7.92 o 
  -9   2  15      238.74      226.06     20.44 o 
  -8   2  15       81.02       83.69      8.49 o 
  -7   2  15        4.63        3.68      7.65 o 
  -6   2  15        2.48        6.60      6.01 o 
  -5   2  15        3.00       10.58      5.59 o 
  -4   2  15        0.74       -0.77      4.91 o 
  -3   2  15      629.26      620.28     21.42 o 
  -2   2  15      591.50      603.39     14.34 o 
  -1   2  15      577.26      553.77     37.08 o 
   0   2  15       32.96       23.59      5.83 o 
   1   2  15      231.60      244.98      6.25 o 
   2   2  15      511.51      531.44     13.30 o 
   3   2  15       11.71       20.58      3.91 o 
   4   2  15      750.23      771.98     17.41 o 
   5   2  15      919.70      916.07     21.46 o 
   6   2  15        2.59        6.75      8.15 o 
   7   2  15       46.92       49.43      5.53 o 
   8   2  15       17.12       15.59      4.21 o 
   9   2  15        2.76       18.45      6.32 o 
  10   2  15       67.73       59.52      7.64 o 
  -9   3  15      246.11      228.77     21.35 o 
  -8   3  15        9.42        1.34      6.80 o 
  -7   3  15       67.87       79.09      8.99 o 
  -6   3  15        2.57        2.36      4.82 o 
  -5   3  15       20.57       21.21      5.42 o 
  -4   3  15       57.88       54.23     15.31 o 
  -3   3  15      590.07      649.56     28.60 o 
  -2   3  15      690.48      690.35     16.32 o 
  -1   3  15      140.17      137.31      5.12 o 
   0   3  15       10.62       17.37      5.50 o 
   1   3  15      326.97      328.47      7.72 o 
   2   3  15       56.92       58.35      3.10 o 
   3   3  15       49.63       49.64      6.46 o 
   4   3  15      928.59      925.63     21.16 o 
   5   3  15       12.54       14.81      3.63 o 
   6   3  15       32.90       20.45      6.88 o 
   7   3  15       64.96       60.03      5.22 o 
   8   3  15      273.00      292.57     16.20 o 
   9   3  15       90.04      102.55     16.77 o 
  10   3  15       65.53       75.18      9.04 o 
  11   3  15       78.31       54.98     12.36 o 
  -8   4  15       33.71       31.02      7.61 o 
  -7   4  15       62.06       58.70      8.08 o 
  -6   4  15        4.96        0.07      5.08 o 
  -5   4  15       46.43       59.91      6.53 o 
  -4   4  15      346.28      389.40     14.32 o 
  -3   4  15      609.71      677.91     39.72 o 
  -2   4  15      318.02      354.90      9.83 o 
  -1   4  15       61.95       49.70      3.13 o 
   0   4  15      368.82      370.41      8.55 o 
   1   4  15        4.26        6.57      4.78 o 
   2   4  15       20.14       19.51      3.38 o 
   3   4  15      244.56      254.21      6.21 o 
   4   4  15      551.78      571.31     16.23 o 
   5   4  15       12.89       14.91      2.91 o 
   6   4  15       14.85       16.37      3.22 o 
   7   4  15        4.56       -2.92      5.82 o 
   8   4  15       13.88       14.21      5.16 o 
   9   4  15       24.92       32.80      8.13 o 
  10   4  15       68.91       73.90      8.55 o 
  11   4  15      118.66      118.05     13.38 o 
  -8   5  15       96.43       73.43      6.99 o 
  -7   5  15      153.91      149.00     20.81 o 
  -6   5  15       51.76       48.24      8.42 o 
  -5   5  15      101.47      105.04      9.10 o 
  -4   5  15      417.02      417.54     14.24 o 
  -3   5  15      297.31      270.25     10.73 o 
  -2   5  15      181.06      199.67      5.76 o 
  -1   5  15       35.15       35.19      3.02 o 
   0   5  15      290.58      295.53      7.33 o 
   1   5  15        1.29        1.82      3.28 o 
   2   5  15       72.62       78.53      5.09 o 
   3   5  15      781.49      780.69     15.21 o 
   4   5  15      532.93      506.09     10.59 o 
   5   5  15       40.72       45.97      6.71 o 
   6   5  15      180.27      192.16      8.92 o 
   7   5  15       92.07       88.46      6.99 o 
   8   5  15        6.55        7.55      4.30 o 
   9   5  15       41.10       46.31      6.37 o 
  10   5  15       89.19       84.94      9.34 o 
  11   5  15      127.57       93.80     11.44 o 
  -8   6  15      144.26      125.82      8.57 o 
  -7   6  15      157.31      158.38      8.59 o 
  -6   6  15       26.94       27.18      6.42 o 
  -5   6  15      280.85      296.75     24.37 o 
  -4   6  15      217.80      215.09      8.14 o 
  -3   6  15      196.56      205.08      7.33 o 
  -2   6  15      276.28      273.64      8.48 o 
  -1   6  15        5.60        4.58      2.71 o 
   0   6  15      193.20      186.33      5.45 o 
   1   6  15       28.89       32.80      4.80 o 
   2   6  15      559.27      580.43     25.97 o 
   3   6  15      549.39      570.84     13.27 o 
   4   6  15      450.93      478.88     11.39 o 
   5   6  15       10.32       10.03      3.79 o 
   6   6  15      269.18      264.06      9.24 o 
   7   6  15      291.40      306.93     11.64 o 
   8   6  15       30.28       32.82      8.69 o 
   9   6  15      151.66      154.55      9.35 o 
  10   6  15      174.77      170.68     22.94 o 
  11   6  15       39.62       35.74      9.66 o 
  -7   7  15        0.96       10.13      5.02 o 
  -6   7  15       14.40       16.91      4.36 o 
  -5   7  15      116.26      117.37      7.28 o 
  -4   7  15      109.52      109.27     17.11 o 
  -3   7  15       86.86       84.58      5.39 o 
  -2   7  15       32.95       23.45      3.60 o 
  -1   7  15       61.07       57.36      4.75 o 
   0   7  15       46.86       45.71      4.08 o 
   1   7  15       81.29       85.44      8.30 o 
   2   7  15      301.54      282.35     13.26 o 
   3   7  15      404.13      407.05     10.72 o 
   4   7  15      483.44      502.49     12.66 o 
   5   7  15        3.64        6.05      3.56 o 
   6   7  15      129.84      134.82     15.38 o 
   7   7  15       28.77       27.76     11.42 o 
   8   7  15       49.24       54.85      6.23 o 
   9   7  15      199.40      207.89     10.67 o 
  10   7  15      123.73      121.68     13.30 o 
  -6   8  15       65.20       65.72      7.90 o 
  -5   8  15       81.25       72.34      7.21 o 
  -4   8  15       77.50       75.41      6.47 o 
  -3   8  15       16.03       11.81      6.27 o 
  -2   8  15       94.84       93.05      6.68 o 
  -1   8  15      235.81      265.46     11.29 o 
   0   8  15        2.01       -1.48      2.62 o 
   1   8  15      241.99      256.13      8.12 o 
   2   8  15      335.31      328.43     15.85 o 
   3   8  15       88.23       84.03      4.63 o 
   4   8  15       15.94       23.07      3.52 o 
   5   8  15      150.65      171.26      6.81 o 
   6   8  15       74.46       77.63     11.51 o 
   7   8  15        0.42       -0.21      9.48 o 
   8   8  15       68.08       84.59     13.92 o 
   9   8  15      317.45      317.55     21.94 o 
  -6   9  15      153.43      130.65     10.56 o 
  -5   9  15      183.55      178.69     11.32 o 
  -4   9  15       59.85       64.07      6.15 o 
  -3   9  15        0.83       -0.49      4.80 o 
  -2   9  15      195.00      186.31      8.76 o 
  -1   9  15       55.58       52.16      4.82 o 
   0   9  15      132.60      149.24      9.91 o 
   1   9  15      661.29      699.16     17.05 o 
   2   9  15      270.71      279.81     27.59 o 
   3   9  15       11.99       15.67      3.20 o 
   4   9  15       72.36       77.74      4.74 o 
   5   9  15       58.89       68.55     10.96 o 
   6   9  15       47.12       40.87      5.83 o 
   7   9  15       28.70       25.67      7.90 o 
   8   9  15      338.88      389.85     24.31 o 
   9   9  15      267.40      267.98     20.16 o 
  -5  10  15      250.72      225.29     14.25 o 
  -4  10  15       22.18       14.31      7.37 o 
  -3  10  15       77.78       81.32      8.79 o 
  -2  10  15      279.90      283.75     11.67 o 
  -1  10  15        0.64        0.00      1.65 o 
   0  10  15      229.74      242.43     10.48 o 
   1  10  15      563.26      606.52     23.82 o 
   2  10  15      556.97      581.14     14.65 o 
   3  10  15        9.12        9.10      5.75 o 
   4  10  15       46.57       55.07      6.26 o 
   5  10  15        8.13        9.77      5.46 o 
   6  10  15       10.74        4.51      5.26 o 
   7  10  15       34.35       37.84      7.14 o 
   8  10  15      181.89      178.69     19.21 o 
  -4  11  15        0.68       -8.70      8.70 o 
  -3  11  15       86.47       79.71      8.24 o 
  -2  11  15       42.72       43.98      6.12 o 
  -1  11  15       19.70       27.12      5.08 o 
   0  11  15      215.09      215.24      8.37 o 
   1  11  15      219.11      225.16     15.35 o 
   2  11  15      114.96      114.38      8.20 o 
   3  11  15       55.99       43.34     12.88 o 
   4  11  15        2.67       -7.18      7.18 o 
   5  11  15       21.55       19.91     10.87 o 
   6  11  15        3.55        4.87      7.69 o 
   7  11  15       10.65        6.66      7.01 o 
  -1  12  15       95.54       95.54     14.55 o 
   0  12  15      167.79      187.74     17.85 o 
   1  12  15       47.48       36.57     17.37 o 
   2  12  15        1.47        4.64      5.53 o 
   3  12  15       18.52       19.76     10.73 o 
   4  12  15       23.65       23.32      7.67 o 
   5  12  15        8.60       11.24      9.11 o 
   6  12  15       69.41       65.52     11.42 o 
   0  -7  16      118.60      107.44     14.89 o 
  -3  -6  16       90.55      103.73     15.68 o 
  -2  -6  16        2.65        8.26      9.07 o 
  -1  -6  16        5.45        1.30      8.85 o 
   0  -6  16       32.66       28.33      9.69 o 
   1  -6  16        4.67       -9.84      9.84 o 
   2  -6  16      114.37      118.61     15.09 o 
   3  -6  16      160.38      156.76     16.70 o 
   4  -6  16       47.70       52.34     12.62 o 
  -5  -5  16      191.17      169.88     17.39 o 
  -4  -5  16      205.60      183.17     17.36 o 
  -3  -5  16       38.19       74.08     13.25 o 
  -2  -5  16        6.27       -6.38     10.18 o 
  -1  -5  16       19.39        3.27     10.99 o 
   0  -5  16        2.65       11.55     11.07 o 
   1  -5  16        9.77        1.17     11.06 o 
   2  -5  16       62.44       39.70     11.55 o 
   3  -5  16      149.21      144.33     10.53 o 
   4  -5  16       66.75       71.09      8.67 o 
   5  -5  16       24.61        5.85      6.92 o 
   6  -5  16        3.76       -5.27     13.20 o 
  -6  -4  16       37.99       33.02     12.69 o 
  -5  -4  16      142.80      139.58     16.67 o 
  -4  -4  16       91.62       65.52      9.97 o 
  -3  -4  16        8.68       15.10      7.88 o 
  -2  -4  16       62.53       48.23      6.94 o 
  -1  -4  16       46.38       43.14      6.40 o 
   0  -4  16      111.56      117.12      7.56 o 
   1  -4  16       56.15       49.66      7.70 o 
   2  -4  16      125.88       92.50      9.34 o 
   3  -4  16      268.80      264.93     19.08 o 
   4  -4  16       51.92       61.72      7.97 o 
   5  -4  16        3.44        9.38      6.85 o 
   6  -4  16        9.92        3.22      8.57 o 
   7  -4  16        3.78       14.31     10.19 o 
  -7  -3  16       12.99       -2.78     14.28 o 
  -6  -3  16       88.53       78.80      7.52 o 
  -5  -3  16       89.45       83.66      8.92 o 
  -4  -3  16      100.91       85.71     16.55 o 
  -3  -3  16        8.86       15.38     12.32 o 
  -2  -3  16       85.57       74.27      7.96 o 
  -1  -3  16       41.58       33.98      7.18 o 
   0  -3  16       83.59       91.78      7.26 o 
   1  -3  16      180.90      185.39      9.64 o 
   2  -3  16      547.03      537.60     18.72 o 
   3  -3  16      316.79      322.10     13.01 o 
   4  -3  16        7.25       11.91      6.57 o 
   5  -3  16      138.19      145.96      9.94 o 
   6  -3  16       17.14       11.37      8.38 o 
   7  -3  16       14.91        8.61      5.62 o 
   8  -3  16       33.20       18.49     11.78 o 
  -7  -2  16       57.94       40.48      7.67 o 
  -6  -2  16      125.53      115.01      9.63 o 
  -5  -2  16      192.35      184.75      7.71 o 
  -4  -2  16       70.15       81.05      6.57 o 
  -3  -2  16        1.09        2.21      4.38 o 
  -2  -2  16      341.53      349.23     20.53 o 
  -1  -2  16       30.69       27.14      7.45 o 
   0  -2  16       45.25       45.28      6.16 o 
   1  -2  16      450.39      539.22     18.52 o 
   2  -2  16      383.94      415.04     20.68 o 
   3  -2  16      167.38      165.59      9.32 o 
   4  -2  16      107.99      103.94      8.17 o 
   5  -2  16       91.48      104.13     10.11 o 
   6  -2  16        1.53       -3.50      4.17 o 
   7  -2  16      123.00      127.21      7.78 o 
   8  -2  16      265.63      251.15     11.20 o 
   9  -2  16       80.55       69.52     10.48 o 
  -7  -1  16       44.90       40.76     12.07 o 
  -6  -1  16      158.13      157.17      8.62 o 
  -5  -1  16      153.90      156.23     16.73 o 
  -4  -1  16        5.02        9.69      4.75 o 
  -3  -1  16      199.42      218.92     10.89 o 
  -2  -1  16      172.44      187.94      9.38 o 
  -1  -1  16        7.93        0.80     14.40 o 
   0  -1  16      152.87      153.88      8.20 o 
   1  -1  16      133.65      150.78     22.03 o 
   2  -1  16      371.06      419.47     15.05 o 
   3  -1  16        3.77       -3.62      3.62 o 
   4  -1  16      276.21      269.89      8.80 o 
   5  -1  16      107.43      105.94      6.39 o 
   6  -1  16       48.15       57.06     12.88 o 
   7  -1  16      170.90      172.22      8.00 o 
   8  -1  16      291.59      283.73     13.92 o 
   9  -1  16        7.61       -7.15     10.06 o 
  -8   0  16       17.47       13.94     10.67 o 
  -7   0  16      143.27      121.37      7.16 o 
  -6   0  16      389.41      392.28     14.15 o 
  -5   0  16       97.59      117.16     20.04 o 
  -4   0  16       63.61       71.13      9.06 o 
  -3   0  16      114.94      123.18      7.73 o 
  -2   0  16       32.16       44.00      4.25 o 
  -1   0  16       55.50       66.41      6.27 o 
   0   0  16      690.44      718.90     28.17 o 
   1   0  16      445.91      433.94     13.99 o 
   2   0  16      149.82      159.10      6.10 o 
   3   0  16      134.42      129.85      5.95 o 
   4   0  16      324.55      325.28     18.10 o 
   5   0  16       42.07       45.23      8.45 o 
   6   0  16      135.72      132.82      6.66 o 
   7   0  16      476.03      473.94     13.28 o 
   8   0  16      167.88      180.88      9.37 o 
   9   0  16        5.12        7.30      6.16 o 
  10   0  16        1.13        7.39      8.03 o 
  -8   1  16      122.67       87.03     10.67 o 
  -7   1  16      300.64      297.78     16.28 o 
  -6   1  16      288.87      297.03     18.41 o 
  -5   1  16        6.85        2.76      6.74 o 
  -4   1  16       35.99       31.69      5.28 o 
  -3   1  16       34.93       34.93      5.60 o 
  -2   1  16       23.88       19.11      5.07 o 
  -1   1  16      285.27      291.00     11.44 o 
   0   1  16      606.14      661.23     19.23 o 
   1   1  16      608.00      607.62     18.76 o 
   2   1  16        4.19       10.17      3.49 o 
   3   1  16        5.19        9.04      3.97 o 
   4   1  16       70.45       72.13      5.00 o 
   5   1  16        1.30       -1.11      3.47 o 
   6   1  16      397.12      407.09     22.33 o 
   7   1  16      610.87      628.70     35.80 o 
   8   1  16       24.18       24.67      5.22 o 
   9   1  16        4.51       11.53      6.49 o 
  10   1  16        1.64       -6.88     10.68 o 
  -8   2  16      127.81      129.47     17.13 o 
  -7   2  16      322.98      311.26     14.22 o 
  -6   2  16       40.03       27.68      6.05 o 
  -5   2  16       16.11       15.39      5.14 o 
  -4   2  16       21.62       34.49      6.67 o 
  -3   2  16       47.79       60.62     14.86 o 
  -2   2  16       44.11       40.65      5.10 o 
  -1   2  16      135.30      138.14     13.82 o 
   0   2  16      295.92      301.53     11.83 o 
   1   2  16      311.66      311.85      7.99 o 
   2   2  16       48.61       49.06      4.41 o 
   3   2  16      140.95      137.52      6.10 o 
   4   2  16        1.39       -3.55      3.55 o 
   5   2  16        7.89        5.60      4.24 o 
   6   2  16      741.43      777.25     18.13 o 
   7   2  16      143.20      149.68      7.23 o 
   8   2  16       94.80       87.79      6.79 o 
   9   2  16       34.89       34.25      8.47 o 
  10   2  16       40.20       42.85      8.52 o 
  -8   3  16      286.23      256.06     15.76 o 
  -7   3  16      292.85      313.98     14.62 o 
  -6   3  16       86.40       91.56      7.83 o 
  -5   3  16       17.85       14.92      5.72 o 
  -4   3  16        2.91        4.46      5.04 o 
  -3   3  16       12.46       32.15      9.95 o 
  -2   3  16      414.18      455.31     11.75 o 
  -1   3  16      250.16      269.70     13.92 o 
   0   3  16       80.53       81.36      4.08 o 
   1   3  16        0.01        1.74      2.47 o 
   2   3  16      400.49      427.34      9.73 o 
   3   3  16      170.64      195.35      6.76 o 
   4   3  16       39.79       47.97      4.89 o 
   5   3  16      175.78      173.61      7.41 o 
   6   3  16      749.60      793.87     41.21 o 
   7   3  16      304.23      291.61     18.86 o 
   8   3  16        0.21       -6.93      6.93 o 
   9   3  16       51.27       51.70     16.63 o 
  10   3  16        3.28        1.65      9.71 o 
  -8   4  16      408.48      391.53     37.28 o 
  -7   4  16       37.47       43.83      9.49 o 
  -6   4  16      127.56      138.06      9.77 o 
  -5   4  16       91.22       78.78      7.65 o 
  -4   4  16       43.29       44.06      5.70 o 
  -3   4  16        0.22       -0.14      2.88 o 
  -2   4  16      624.63      639.17     13.53 o 
  -1   4  16      425.17      428.21     26.54 o 
   0   4  16       71.58       87.79      4.14 o 
   1   4  16        3.66        6.70      2.85 o 
   2   4  16      218.69      228.37     12.80 o 
   3   4  16      331.39      341.98      9.02 o 
   4   4  16        6.57       15.42      3.84 o 
   5   4  16      730.74      737.44     17.52 o 
   6   4  16      502.72      490.59     47.66 o 
   7   4  16      346.51      352.54     16.87 o 
   8   4  16        1.49       -6.83      6.83 o 
   9   4  16      129.47      114.16     23.96 o 
  10   4  16        5.98        5.68      6.49 o 
  -8   5  16      227.46      179.37     16.84 o 
  -7   5  16       17.59        2.17      7.25 o 
  -6   5  16       86.10       83.99     11.64 o 
  -5   5  16      123.70      129.82     15.86 o 
  -4   5  16        4.49        6.18      6.43 o 
  -3   5  16      107.43      111.34      6.79 o 
  -2   5  16      261.90      254.42     10.25 o 
  -1   5  16      559.32      580.81     13.61 o 
   0   5  16      158.86      172.36      7.08 o 
   1   5  16       14.62       17.61      3.04 o 
   2   5  16      134.29      135.01      6.42 o 
   3   5  16       74.15       70.58      4.01 o 
   4   5  16      124.19      131.30     10.23 o 
   5   5  16      531.58      529.73     15.80 o 
   6   5  16      163.11      181.62      9.09 o 
   7   5  16       89.85       95.75     13.27 o 
   8   5  16        5.43       13.33      6.02 o 
   9   5  16      154.48      137.06      8.44 o 
  10   5  16        6.89        7.64      6.92 o
[truncated: 48,853 more chars]
